# Supplementary material for: Application of 16S rRNA gene amplicon sequencing in the investigation of novel ovine skin lesions in Norway
Source: Front Vet Sci. 2026 Jun 3;13:1802983. doi: 10.3389/fvets.2026.1802983 (PMC13276613; doi:10.3389/fvets.2026.1802983)
Supplement: Supplementary file 2 [file supplementary_file_2.csv]

Feature ID	Taxon	Confidence
6db820962a5bf3ba7e0fe7f3f9dcc994	d__Bacteria; p__Fusobacteriota; c__Fusobacteriia; o__Fusobacteriales; f__Fusobacteriaceae; g__Fusobacterium; s__Fusobacterium_necrophorum	0.993561533
65d43491988bfe557da4d86a5ba25dae	d__Bacteria; p__Firmicutes; c__Bacilli; o__Staphylococcales; f__Staphylococcaceae; g__Staphylococcus	0.999113359
df43ba62ed405dee177a6ebe6ceb80af	d__Bacteria; p__Bacteroidota; c__Bacteroidia; o__Bacteroidales; f__Porphyromonadaceae; g__Porphyromonas; s__Porphyromonas_levii	0.99789372
75ba7fba232bce1e9c7e0ce8917a0ada	d__Bacteria; p__Bacteroidota; c__Bacteroidia; o__Bacteroidales; f__Bacteroidaceae; g__Bacteroides	1
51cecebf2a721b15e206ebf8bf9916ef	d__Bacteria; p__Actinobacteriota; c__Actinobacteria; o__Actinomycetales; f__Actinomycetaceae; g__Trueperella	0.999949786
bd804dd51b7e83e94edd417dd2c6fedd	d__Bacteria; p__Firmicutes; c__Clostridia; o__Peptostreptococcales-Tissierellales; f__Peptostreptococcales-Tissierellales; g__Peptoniphilus; s__Peptoniphilus_indolicus	0.989841835
8e7a63d8f2919e0dfee9bda057358196	d__Bacteria; p__Bacteroidota; c__Bacteroidia; o__Bacteroidales; f__Porphyromonadaceae; g__Porphyromonadaceae; s__uncultured_bacterium	0.999999999
9a28ed365ba6ab55b734ba42ce6f5936	d__Bacteria; p__Bacteroidota; c__Bacteroidia; o__Bacteroidales; f__Porphyromonadaceae; g__Porphyromonas; s__uncultured_Bacteroides	0.993301366
a7c6aa2eb4d0f6f9a55c47bb03955b8c	d__Bacteria; p__Firmicutes; c__Clostridia; o__Peptostreptococcales-Tissierellales; f__Peptostreptococcales-Tissierellales; g__Helcococcus; s__Helcococcus_ovis	0.955195263
64b9367fe606a69e030e254dbd9bf9d9	d__Bacteria; p__Firmicutes; c__Bacilli; o__Staphylococcales; f__Staphylococcaceae; g__Jeotgalicoccus	0.999265977
6c4c8ec6638bf589a422b5309ee53dfb	d__Bacteria; p__Firmicutes; c__Bacilli; o__Acholeplasmatales; f__Acholeplasmataceae; g__Acholeplasma; s__uncultured_Tenericutes	1
c22b16cc6108c04f29fea3b6d4c81571	d__Bacteria; p__Proteobacteria; c__Gammaproteobacteria; o__Pseudomonadales; f__Moraxellaceae; g__Acinetobacter	0.999999898
8d2e3754220efeddedcb1f29bd579902	d__Bacteria; p__Proteobacteria; c__Gammaproteobacteria; o__Pasteurellales; f__Pasteurellaceae; g__Mannheimia	0.903029732
9e544e6961c347e3618da3b88eae6cf2	d__Bacteria; p__Firmicutes; c__Bacilli; o__Acholeplasmatales; f__Acholeplasmataceae; g__Acholeplasma	0.897885661
b58577fdd399736545f2a7ce9dc5933d	d__Bacteria; p__Firmicutes; c__Bacilli; o__Staphylococcales; f__Staphylococcaceae; g__Macrococcus	0.745482224
6db2c97532abe971a75024dfeaf40e9d	d__Bacteria; p__Proteobacteria; c__Gammaproteobacteria; o__Pseudomonadales; f__Moraxellaceae; g__Psychrobacter	0.99999993
4762a70480948854d479889f6b031183	d__Bacteria; p__Actinobacteriota; c__Actinobacteria; o__Corynebacteriales; f__Corynebacteriaceae; g__Corynebacterium; s__Corynebacterium_sp.	0.865629106
0ccde78c080002940d2796bbc33a3284	d__Bacteria; p__Firmicutes; c__Clostridia; o__Peptostreptococcales-Tissierellales; f__Peptostreptococcaceae; g__Peptostreptococcus; s__Peptostreptococcus_sp.	0.920401704
367efce99d6ad28271a76e29d546507e	d__Bacteria; p__Firmicutes; c__Bacilli; o__Staphylococcales; f__Staphylococcaceae; g__Macrococcus; s__uncultured_bacterium	0.807708248
b060079a052d8ef0971aa8faf2adb85c	d__Bacteria; p__Firmicutes; c__Bacilli; o__Staphylococcales; f__Staphylococcaceae; g__Staphylococcus	0.999849822
4ad8db20b074326a0cf62c3f373ebd63	d__Bacteria; p__Actinobacteriota; c__Actinobacteria; o__Corynebacteriales; f__Corynebacteriaceae; g__Corynebacterium; s__Corynebacterium_glutamicum	0.884129432
3900a0b27c59c9ff2e1f858c76c868cf	d__Bacteria; p__Spirochaetota; c__Spirochaetia; o__Spirochaetales; f__Spirochaetaceae; g__Treponema	1
accccde43fc86696aca738121bbe7dbe	d__Bacteria; p__Actinobacteriota; c__Actinobacteria; o__Corynebacteriales; f__Corynebacteriaceae; g__Corynebacterium; s__Corynebacterium_xerosis	0.722146138
71c96eaa04246f9f31077c065ccfa09a	d__Bacteria; p__Firmicutes; c__Bacilli; o__Lactobacillales; f__Streptococcaceae; g__Streptococcus	0.999999772
44cf3d3e7a91fb698ee87c3808f9b1bd	d__Bacteria; p__Firmicutes; c__Bacilli; o__Staphylococcales; f__Staphylococcaceae; g__Salinicoccus; s__uncultured_bacterium	0.710085252
31f567f59096ed2d57feecc6c3621a58	d__Bacteria; p__Bacteroidota; c__Bacteroidia; o__Bacteroidales; f__Porphyromonadaceae; g__Porphyromonas; s__Porphyromonas_asaccharolytica	0.883439896
bf948b42a1c48221deadead60704854a	d__Bacteria; p__Firmicutes; c__Clostridia; o__Peptostreptococcales-Tissierellales; f__Peptostreptococcales-Tissierellales; g__Parvimonas; s__uncultured_bacterium	0.904570455
7bcec546566b5225f0ef0ff9756907b4	d__Bacteria; p__Fusobacteriota; c__Fusobacteriia; o__Fusobacteriales; f__Leptotrichiaceae; g__Caviibacter	0.999902788
0e30523ea4f09105a51370ea71da3164	d__Bacteria; p__Firmicutes; c__Bacilli; o__Mycoplasmatales; f__Mycoplasmataceae; g__Mycoplasma	1
88ad345b22f4a093de81d3797cc83b19	d__Bacteria; p__Fusobacteriota; c__Fusobacteriia; o__Fusobacteriales; f__Fusobacteriaceae; g__Fusobacterium; s__Fusobacterium_necrophorum	0.998129068
21610dcbd05af4529071c39e2997cf17	d__Bacteria; p__Firmicutes; c__Bacilli; o__Bacillales; f__Planococcaceae	0.988377863
d0c23de36905ffacc598306da4928b00	d__Bacteria; p__Firmicutes; c__Clostridia; o__Peptostreptococcales-Tissierellales; f__Peptostreptococcaceae	0.999999988
80eee600c07c9d125e8ff9f807e694d7	d__Bacteria; p__Firmicutes; c__Clostridia; o__Peptostreptococcales-Tissierellales; f__Peptostreptococcales-Tissierellales; g__Helcococcus; s__uncultured_bacterium	0.999999942
b2ead3c7de7489ef248c4a6b353e2ed2	d__Bacteria; p__Actinobacteriota; c__Actinobacteria; o__Corynebacteriales; f__Corynebacteriaceae; g__Corynebacterium; s__Corynebacterium_glutamicum	0.747573277
e9c5c7f40dc0d24681936be2db1c8467	d__Bacteria; p__Proteobacteria; c__Gammaproteobacteria; o__Burkholderiales; f__Burkholderiaceae; g__Burkholderia-Caballeronia-Paraburkholderia	0.996531271
4c1084e4bd6c6f83f8dfa767437e427e	d__Bacteria; p__Firmicutes; c__Bacilli; o__Staphylococcales; f__Staphylococcaceae; g__Jeotgalicoccus	0.998856528
dc78a9bad78afe256b9338a53dc1f6d8	d__Bacteria; p__Firmicutes; c__Clostridia; o__Peptostreptococcales-Tissierellales; f__Anaerovoracaceae; g__Amnipila; s__Peptostreptococcaceae_bacterium	0.704690875
cc1284ef0e883526d5e021be8c69148b	d__Bacteria; p__Firmicutes; c__Clostridia; o__Clostridia_vadinBB60_group; f__Clostridia_vadinBB60_group; g__Clostridia_vadinBB60_group; s__uncultured_Firmicutes	0.999924277
5395d0a16e1d560a717c2a33551e883f	d__Bacteria; p__Spirochaetota; c__Spirochaetia; o__Spirochaetales; f__Spirochaetaceae; g__Treponema	1
0b8c216a5b1cc248197079f985e6c76f	d__Bacteria; p__Actinobacteriota; c__Actinobacteria; o__Corynebacteriales; f__Corynebacteriaceae; g__Corynebacterium	0.999151576
80ac5cb7d06bd97f96c66b7cc0e51d1d	d__Bacteria; p__Spirochaetota; c__Spirochaetia; o__Spirochaetales; f__Spirochaetaceae; g__Treponema; s__Treponema_medium	0.948050281
e335f74033bc634af43ee6baa84fa247	d__Bacteria; p__Firmicutes; c__Clostridia; o__Peptostreptococcales-Tissierellales; f__Peptostreptococcaceae; g__Romboutsia	0.975626052
d46e2205f0c6ecf67b51f83d111c509c	d__Bacteria; p__Proteobacteria; c__Gammaproteobacteria; o__Enterobacterales; f__Enterobacteriaceae; g__Escherichia-Shigella	0.990781908
e93b313352019b8113e7fc66bf757917	d__Bacteria; p__Firmicutes; c__Clostridia; o__Peptostreptococcales-Tissierellales; f__Peptostreptococcales-Tissierellales; g__Parvimonas	0.999999994
960eb60940895b9e434051e695ecd222	d__Bacteria; p__Spirochaetota; c__Spirochaetia; o__Spirochaetales; f__Spirochaetaceae; g__Treponema	1
ec0939a31de3e1119188c35e04dacb96	d__Bacteria; p__Proteobacteria; c__Gammaproteobacteria; o__Cardiobacteriales; f__Wohlfahrtiimonadaceae; g__Ignatzschineria; s__swine_effluent	0.999997876
ca3e0de76e3cc9a192c40db0b9a4e7ec	d__Bacteria; p__Actinobacteriota; c__Actinobacteria; o__Corynebacteriales; f__Corynebacteriaceae; g__Corynebacterium; s__Corynebacterium_maris	0.999990078
ccfc1f04d496c26d963b4802affc6298	d__Bacteria; p__Actinobacteriota; c__Actinobacteria; o__Corynebacteriales; f__Corynebacteriaceae; g__Corynebacterium	0.998812619
230e5e76199a4c25e59cb6478605c9df	d__Bacteria; p__Firmicutes; c__Bacilli; o__Lactobacillales; f__Streptococcaceae; g__Streptococcus; s__Streptococcus_dysgalactiae	0.985846573
fc104aae14ec2fe24313cd41c784852c	d__Bacteria; p__Firmicutes; c__Clostridia; o__Lachnospirales; f__Lachnospiraceae; g__Lachnospiraceae_AC2044_group; s__Lachnospiraceae_bacterium	0.98333383
84d81e9df4811de90c6fa5ce31d37f08	d__Bacteria; p__Firmicutes; c__Negativicutes; o__Acidaminococcales; f__Acidaminococcaceae; g__Phascolarctobacterium	0.999998955
3e762f18e3ba9a63434160de80a9f74d	d__Bacteria; p__Firmicutes; c__Clostridia; o__Peptostreptococcales-Tissierellales; f__Peptostreptococcales-Tissierellales; g__W5053; s__unidentified_marine	0.999783079
d60ea32ec043b8cb552df7c488cae3c7	d__Bacteria; p__Firmicutes; c__Clostridia; o__Oscillospirales; f__Oscillospiraceae; g__UCG-005; s__uncultured_Ruminococcaceae	0.789373012
8a01b5a5e4f056c90b979cdf3f266251	d__Bacteria; p__Bacteroidota; c__Bacteroidia; o__Bacteroidales; f__Porphyromonadaceae; g__Porphyromonas	0.999995816
a64ba4595c6a2b7da667a1ce57498b26	d__Bacteria; p__Firmicutes; c__Clostridia; o__Oscillospirales; f__Oscillospiraceae; g__UCG-005; s__uncultured_Ruminococcaceae	0.902529518
54020de1a2128769e363d30add67582c	d__Bacteria; p__Deinococcota; c__Deinococci; o__Deinococcales; f__Deinococcaceae; g__Deinococcus; s__Deinococcus_sp.	0.915316275
3f1ab4058b00e2a309322ba3cf5e5da1	d__Bacteria; p__Actinobacteriota; c__Actinobacteria; o__Micrococcales; f__Micrococcaceae; g__Kocuria	0.991947651
b1a5eb102174836156cb48c4d0a24d64	d__Bacteria; p__Bacteroidota; c__Bacteroidia; o__Bacteroidales; f__Porphyromonadaceae; g__Porphyromonas; s__uncultured_Porphyromonadaceae	0.750298027
f5d82a0eef29339885981e97b2289ca1	d__Bacteria; p__Firmicutes; c__Clostridia; o__Clostridia; f__Hungateiclostridiaceae; g__Fastidiosipila; s__uncultured_Clostridiales	0.999990328
f90f6ad800c41c0feea3e2d4d4de85a4	d__Bacteria; p__Actinobacteriota; c__Actinobacteria; o__Corynebacteriales; f__Corynebacteriaceae; g__Corynebacterium	0.999989112
8602b963a8b6a4000e97f36e1e77e161	d__Bacteria; p__Actinobacteriota; c__Actinobacteria; o__Micrococcales; f__Dermatophilaceae; g__Dermatophilus; s__Dermatophilus_congolensis	0.935918326
550e67990490201211cecffcea993240	d__Bacteria; p__Spirochaetota; c__Spirochaetia; o__Spirochaetales; f__Spirochaetaceae; g__Treponema; s__Treponema_denticola	0.997380526
8c474d82beb4fcd681b7debac200a110	d__Bacteria; p__Bacteroidota; c__Bacteroidia; o__Bacteroidales; f__Porphyromonadaceae; g__Porphyromonas; s__Porphyromonas_levii	0.949384982
1b05ec01c5860bec0439a93a53228df6	d__Bacteria; p__Actinobacteriota; c__Actinobacteria; o__Corynebacteriales; f__Corynebacteriaceae; g__Corynebacterium	0.994442491
b8c3d629444c751ad6fc3401f6ab8634	d__Bacteria; p__Spirochaetota; c__Spirochaetia; o__Spirochaetales; f__Spirochaetaceae; g__Treponema	1
f92e24acd3939d9f9f67e325140dfcc9	d__Bacteria; p__Bacteroidota; c__Bacteroidia; o__Bacteroidales; f__Bacteroidaceae; g__Bacteroides	0.999999877
3698ceca8bf46c1994fecdee332d6dc2	d__Bacteria; p__Proteobacteria; c__Gammaproteobacteria; o__Pasteurellales; f__Pasteurellaceae	1
12b5c766540f68c8245bc01a1de4d781	d__Bacteria; p__Proteobacteria; c__Gammaproteobacteria; o__Pseudomonadales; f__Pseudomonadaceae; g__Oblitimonas; s__Oblitimonas_alkaliphila	0.946975088
3c5fadc44832b68bf17f386cdb0de7e6	d__Bacteria; p__Firmicutes; c__Clostridia; o__Peptostreptococcales-Tissierellales; f__Fusibacteraceae; g__Fusibacter; s__uncultured_Firmicutes	0.995190068
c72360e304518f898d28f7ed166fac72	d__Archaea; p__Euryarchaeota; c__Methanobacteria; o__Methanobacteriales; f__Methanobacteriaceae; g__Methanobrevibacter	0.998359654
430d480477d450614cc88f3853c6ae7f	d__Bacteria; p__Proteobacteria; c__Gammaproteobacteria; o__Pseudomonadales; f__Moraxellaceae; g__Acinetobacter	0.999999128
53a542c5730d8042b5c532e8e3d48a55	d__Bacteria; p__Firmicutes; c__Bacilli; o__Lactobacillales; f__Carnobacteriaceae; g__Atopostipes; s__uncultured_bacterium	0.757133553
8d0bca9f657ef580a9e8b864f89a99bf	d__Bacteria; p__Proteobacteria; c__Gammaproteobacteria; o__Pseudomonadales; f__Moraxellaceae; g__Psychrobacter	0.99999933
a04085bb78fa6f0f75abc1fbb974d6ec	d__Bacteria; p__Actinobacteriota; c__Actinobacteria; o__Actinomycetales; f__Actinomycetaceae; g__Arcanobacterium	0.999761823
7904f64f9270b01eb83d01ceade85292	d__Bacteria; p__Firmicutes; c__Clostridia; o__Peptostreptococcales-Tissierellales; f__Peptostreptococcales-Tissierellales; g__Anaerosalibacter	0.940860781
f7794c2f3658e6ec5f5395460917d7a6	d__Bacteria; p__Firmicutes; c__Clostridia; o__Peptostreptococcales-Tissierellales; f__Peptostreptococcaceae; g__Peptostreptococcaceae; s__uncultured_Firmicutes	1
22b3c70cdfb1714224e1bf8a6314bee9	d__Bacteria; p__Firmicutes; c__Clostridia; o__Peptostreptococcales-Tissierellales; f__Peptostreptococcales-Tissierellales; g__Finegoldia; s__uncultured_bacterium	0.989083704
e5563157f0858e98cf26bdf038bc8102	d__Bacteria; p__Fusobacteriota; c__Fusobacteriia; o__Fusobacteriales; f__Fusobacteriaceae; g__Fusobacterium; s__Fusobacterium_sp.	0.836753663
49da53c929cc1a7a5f382d894077a0c8	d__Bacteria; p__Firmicutes; c__Bacilli; o__Lactobacillales; f__Streptococcaceae; g__Streptococcus; s__Streptococcus_ovis	0.7909666
a9b24370bdb02a8ee91855de7b8b2813	d__Bacteria; p__Actinobacteriota; c__Actinobacteria; o__Bifidobacteriales; f__Bifidobacteriaceae; g__Bifidobacterium	0.999999948
7a7f79379e712c788283fbff6718b1c0	d__Bacteria; p__Firmicutes; c__Clostridia; o__Peptostreptococcales-Tissierellales; f__Peptostreptococcales-Tissierellales; g__Gallicola	0.974723084
bcff872e81e8c32d4455bf77b0432242	d__Bacteria; p__Proteobacteria; c__Gammaproteobacteria; o__Pseudomonadales; f__Moraxellaceae	0.999999631
d241d6109cf25ac144ba599a1f42250b	d__Bacteria; p__Firmicutes; c__Clostridia; o__Peptostreptococcales-Tissierellales; f__Peptostreptococcaceae; g__Clostridioides; s__Clostridioides_difficile	0.824397621
d3961085ad2bf2b14004536bdd9c9a1a	d__Bacteria; p__Bacteroidota; c__Bacteroidia; o__Sphingobacteriales; f__Lentimicrobiaceae; g__Lentimicrobium; s__uncultured_Bacteroidetes	0.877620129
96f2c9a7c912a6ad8cb5aad8d66f0bff	d__Bacteria; p__Proteobacteria; c__Gammaproteobacteria; o__Pseudomonadales; f__Moraxellaceae	0.999999855
479ab51f280f1b0ef8f1c4a1bf01823c	d__Bacteria; p__Deinococcota; c__Deinococci; o__Deinococcales; f__Deinococcaceae; g__Deinococcus; s__Deinococcus_sp.	0.989321047
70d40eb8c2b39f6cdbee7e8be3f68b28	d__Bacteria; p__Firmicutes; c__Clostridia; o__Peptostreptococcales-Tissierellales; f__Peptostreptococcales-Tissierellales; g__W5053; s__rumen_bacterium	0.999974762
40f3147c7b4661eb0551d928375ccc02	d__Bacteria; p__Firmicutes; c__Clostridia; o__Peptostreptococcales-Tissierellales; f__Peptostreptococcales-Tissierellales; g__W5053	0.99999995
8daebf509e1594b554607e85bb937499	d__Bacteria; p__Firmicutes; c__Bacilli; o__Mycoplasmatales; f__Mycoplasmataceae; g__Mycoplasma; s__Mycoplasmopsis_bovigenitalium	0.855724771
0fd0d931e539ae60c0fba2e5e7f05285	d__Bacteria; p__Firmicutes; c__Bacilli; o__Erysipelotrichales; f__Erysipelotrichaceae; g__Turicibacter	0.999982953
0c579d21280801f02a641e1608606927	d__Bacteria; p__Actinobacteriota; c__Actinobacteria; o__Micrococcales; f__Micrococcaceae; g__Micrococcus	0.996682737
31f71ce5b3e181687916a3ce57c0e880	d__Bacteria; p__Actinobacteriota; c__Actinobacteria; o__Corynebacteriales; f__Dietziaceae; g__Dietzia	0.999174621
f4f61cbdf350d5000944c6567201e726	d__Bacteria; p__Actinobacteriota; c__Actinobacteria; o__Corynebacteriales; f__Corynebacteriaceae; g__Corynebacterium	0.99865468
59d9cd520f6b2342bf92d246cac5930f	d__Bacteria; p__Proteobacteria; c__Gammaproteobacteria; o__Pseudomonadales; f__Moraxellaceae; g__Moraxella; s__Moraxella_oblonga	0.79666633
15f3f87f2457e40d1fc2662893099b0c	d__Bacteria; p__Firmicutes; c__Bacilli; o__Mycoplasmatales; f__Mycoplasmataceae; g__Mycoplasma	1
9ee6c2c6ac6c2f47863101a4a5be23d6	d__Bacteria; p__Firmicutes; c__Bacilli; o__Lactobacillales; f__Aerococcaceae; g__Globicatella; s__uncultured_bacterium	0.922017303
c76cc11786ccc5c6829e7cdb34197ebc	d__Bacteria; p__Proteobacteria; c__Gammaproteobacteria; o__Pseudomonadales; f__Moraxellaceae; g__Moraxella	0.999853591
c973e687a7befb9ba59a4245c59fe1ef	d__Bacteria; p__Firmicutes; c__Clostridia; o__Peptostreptococcales-Tissierellales; f__Peptostreptococcaceae; g__Paeniclostridium; s__uncultured_bacterium	0.778964211
dd4f252882af0d5bb0fd6b373a83c098	d__Bacteria; p__Campilobacterota; c__Campylobacteria; o__Campylobacterales; f__Campylobacteraceae; g__Campylobacter; s__Campylobacter_sputorum	0.999973089
16d139ad0f5d3f9e3b84cb43b9528b45	d__Bacteria; p__Firmicutes; c__Clostridia; o__Peptostreptococcales-Tissierellales; f__Peptostreptococcales-Tissierellales; g__Ezakiella	1
5e710932f8a5336660629f3881b3f24c	d__Archaea; p__Euryarchaeota; c__Methanobacteria; o__Methanobacteriales; f__Methanobacteriaceae; g__Methanobrevibacter	0.999363742
0425dbe477644a3aa8f39ad6dfdab662	d__Bacteria; p__Fusobacteriota; c__Fusobacteriia; o__Fusobacteriales; f__Fusobacteriaceae; g__Fusobacterium; s__Fusobacterium_necrophorum	0.991871153
26b49807524ea843053eb0ed326b69eb	d__Bacteria; p__Proteobacteria; c__Gammaproteobacteria; o__Pseudomonadales; f__Moraxellaceae; g__Psychrobacter	0.999998304
ecef8a7e2700d79df87a315e44036dee	d__Bacteria; p__Proteobacteria; c__Gammaproteobacteria; o__Pasteurellales; f__Pasteurellaceae; g__Bibersteinia; s__Bibersteinia_trehalosi	0.746006319
9ac3cddd88a014c91b991afa10e9978d	d__Bacteria; p__Firmicutes; c__Bacilli; o__Lactobacillales; f__Streptococcaceae; g__Streptococcus; s__Streptococcus_dysgalactiae	0.988360535
20403609829bfb892cf3245e867e6060	d__Bacteria; p__Proteobacteria; c__Gammaproteobacteria; o__Pseudomonadales; f__Moraxellaceae; g__Psychrobacter	0.999872367
55e9173f99c00a5414d884d742cc0ab1	d__Bacteria; p__Firmicutes; c__Bacilli; o__Lactobacillales; f__Aerococcaceae; g__Facklamia	0.999994465
4ef40ec631485eb074db32aed115a06f	d__Bacteria; p__Actinobacteriota; c__Actinobacteria; o__Micrococcales; f__Micrococcaceae; g__Glutamicibacter	0.930701178
5ccd30281011c170e7e836bc752205e6	d__Bacteria; p__Proteobacteria; c__Gammaproteobacteria; o__Pseudomonadales; f__Moraxellaceae; g__Psychrobacter; s__Psychrobacter_pulmonis	0.892768288
5bcbb57c074cca020c67f1b3331961af	d__Bacteria; p__Bacteroidota; c__Bacteroidia; o__Bacteroidales; f__Porphyromonadaceae; g__Porphyromonas	0.99998942
f864ed2c52dd0ee16ed932d4c4c166de	d__Bacteria; p__Firmicutes; c__Clostridia; o__Peptostreptococcales-Tissierellales; f__Peptostreptococcaceae; g__Peptostreptococcus; s__uncultured_bacterium	0.995015104
0d2a82883ebd1ed4d1ba8a499d6897cc	d__Bacteria; p__Firmicutes; c__Clostridia; o__Peptostreptococcales-Tissierellales; f__Peptostreptococcales-Tissierellales; g__uncultured; s__Tissierella_sp.	0.999998788
9fec7bdd6bd88e710bd69b15692e54a0	d__Bacteria; p__Firmicutes; c__Bacilli; o__Lactobacillales; f__Streptococcaceae; g__Streptococcus	0.999999235
ecc3a46ddb9a4113dd1bd522d397f894	d__Bacteria; p__Firmicutes; c__Clostridia; o__Peptostreptococcales-Tissierellales; f__Peptostreptococcales-Tissierellales; g__uncultured; s__Tissierella_sp.	0.893788624
7a0c189fd54c10eeaa4e7d44379541b8	d__Bacteria; p__Patescibacteria; c__Saccharimonadia; o__Saccharimonadales; f__Saccharimonadaceae; g__TM7a; s__uncultured_bacterium	0.848681539
627efdb6610c91965261a47bfdf83ef8	d__Bacteria; p__Firmicutes; c__Clostridia; o__Lachnospirales; f__Lachnospiraceae; g__Roseburia; s__Lachnospiraceae_bacterium	0.998137758
33a6dee9231f42e88c255bacb90b3246	d__Bacteria; p__Actinobacteriota; c__Actinobacteria; o__Corynebacteriales; f__Corynebacteriaceae; g__Corynebacterium	0.999642295
e8f5731998f7f28d52964a86f7b8a8d4	d__Bacteria; p__Proteobacteria; c__Gammaproteobacteria; o__Pseudomonadales; f__Moraxellaceae; g__Acinetobacter; s__Acinetobacter_towneri	0.719283644
b1033328bd2f2b107604e9f1afba1eda	d__Bacteria; p__Firmicutes; c__Clostridia; o__Lachnospirales; f__Defluviitaleaceae; g__Defluviitaleaceae_UCG-011; s__Lachnospiraceae_bacterium	0.999330915
0d9478de2148b178ea047bdde4fa9543	d__Bacteria; p__Firmicutes; c__Bacilli; o__Mycoplasmatales; f__Mycoplasmataceae; g__Mycoplasma; s__Mycoplasmopsis_adleri	0.77673243
a7d9ac24cf597a17e98e400931d90089	d__Bacteria; p__Proteobacteria; c__Gammaproteobacteria; o__Pseudomonadales; f__Moraxellaceae; g__Alkanindiges	0.999944747
e5c19d7800b18015f3a917fc015fc42f	d__Bacteria; p__Proteobacteria; c__Gammaproteobacteria; o__Pseudomonadales; f__Moraxellaceae; g__Enhydrobacter	0.985181678
8f217dda9063fcf6040fe3ffbd7c9860	d__Bacteria; p__Bacteroidota; c__Bacteroidia; o__Bacteroidales; f__Porphyromonadaceae; g__Porphyromonas	0.999963284
49f31ec0d3d38ac30cc0453c59531a92	d__Bacteria; p__Bacteroidota; c__Bacteroidia; o__Bacteroidales; f__Bacteroidaceae; g__Bacteroides	0.999999762
b32c9de4b0b0b49162957f8824d26d2a	d__Bacteria; p__Firmicutes; c__Clostridia; o__Peptostreptococcales-Tissierellales; f__Anaerovoracaceae; g__S5-A14a; s__uncultured_Anaerovorax	0.837538063
aa1087482a5bd53ec4580a739d282d60	d__Bacteria; p__Proteobacteria; c__Gammaproteobacteria; o__Alteromonadales; f__Shewanellaceae; g__Shewanella	0.999980135
4f8d62712ec9d959843ad19656c10e35	d__Bacteria; p__Bacteroidota; c__Bacteroidia; o__Bacteroidales; f__Bacteroidaceae; g__Bacteroides; s__uncultured_Bacteroides	0.821364289
6c3a1dcf93c0204d90d0d02d94df32ca	d__Archaea; p__Halobacterota; c__Methanomicrobia; o__Methanomicrobiales; f__Methanocorpusculaceae; g__Methanocorpusculum; s__uncultured_archaeon	0.906660358
d7c175c5b206160e3c14ffd3ae2019d7	d__Bacteria; p__Proteobacteria; c__Gammaproteobacteria; o__Alteromonadales; f__Pseudoalteromonadaceae; g__Pseudoalteromonas	0.99894375
866c8486fcd6bc7f0f511580d6905af1	d__Bacteria; p__Synergistota; c__Synergistia; o__Synergistales; f__Synergistaceae; g__Fretibacterium	0.998669165
c6db214ed09e937552f5aef16446c7b2	d__Archaea; p__Euryarchaeota; c__Methanobacteria; o__Methanobacteriales; f__Methanobacteriaceae; g__Methanobrevibacter	0.999628571
13c1b2a8c491cf3fba2fa50e45717450	d__Bacteria; p__Firmicutes; c__Clostridia; o__Peptostreptococcales-Tissierellales; f__Peptostreptococcales-Tissierellales; g__Anaerococcus	1
cd2188abe434cbdefb909b23e3bdae04	d__Bacteria; p__Firmicutes; c__Clostridia; o__Peptostreptococcales-Tissierellales; f__Peptostreptococcales-Tissierellales; g__uncultured	0.907161325
048825299ca5b4ff2d818d87681f55ed	d__Bacteria; p__Firmicutes; c__Negativicutes; o__Veillonellales-Selenomonadales; f__Veillonellaceae; g__Veillonella	0.999987216
54ef7398d56cff3f50bd8f891af574f4	d__Bacteria; p__Actinobacteriota; c__Actinobacteria; o__Micrococcales; f__Micrococcaceae; g__Garicola; s__uncultured_bacterium	0.951708588
86032bbecf7f44ba92ffbf97ac6d83e0	d__Bacteria; p__Firmicutes; c__Clostridia; o__Clostridia; f__Hungateiclostridiaceae; g__Fastidiosipila; s__uncultured_Clostridiales	0.973545249
ba0cf1f3941a49565355f5d95ce3770c	d__Bacteria; p__Actinobacteriota; c__Actinobacteria; o__Corynebacteriales; f__Corynebacteriaceae; g__Corynebacterium	0.999732294
43fddf1528d4a98928fd8c3a8ac23bfd	d__Bacteria; p__Proteobacteria; c__Gammaproteobacteria; o__Pseudomonadales; f__Pseudomonadaceae; g__Pseudomonas	0.999874095
ebb29ff698128ecd42d2aba1690aed17	d__Bacteria; p__Bacteroidota; c__Bacteroidia	0.999678379
83b4ab5a4bc528b287085bf6ea56452b	d__Bacteria; p__Firmicutes; c__Clostridia; o__Oscillospirales; f__Oscillospiraceae; g__UCG-005; s__uncultured_Ruminococcaceae	0.818449487
fc9ed5ebf925048974127ff1b93dc070	d__Bacteria; p__Bacteroidota; c__Bacteroidia; o__Bacteroidales; f__Porphyromonadaceae; g__Porphyromonas; s__Porphyromonas_levii	0.902683794
c7690714cf6d05b9b549ceb032cebfc5	d__Bacteria; p__Spirochaetota; c__Spirochaetia; o__Spirochaetales; f__Spirochaetaceae; g__Treponema; s__Treponema_medium	0.998468234
e6bc23b97484f30e10e25a2f29d84fdf	d__Bacteria; p__Deinococcota; c__Deinococci; o__Deinococcales; f__Deinococcaceae; g__Deinococcus; s__Deinococcus_sp.	0.966948286
05b18ec772b1068d4e5af85a64eaed0f	d__Bacteria; p__Actinobacteriota; c__Actinobacteria; o__Micrococcales; f__Dermabacteraceae; g__Brachybacterium	0.999942185
dca8b9ae62488bc3b541fa99ed08ef7e	d__Bacteria; p__Proteobacteria; c__Gammaproteobacteria; o__Burkholderiales; f__Neisseriaceae; g__Alysiella; s__Alysiella_crassa	0.911380774
5977593c723826227a34ac2ce327a497	d__Bacteria; p__Proteobacteria; c__Gammaproteobacteria; o__Pseudomonadales; f__Moraxellaceae; g__Moraxella; s__Moraxella_osloensis	0.86970402
4fb009d9dba15d0e6be1d136a691869f	d__Archaea; p__Euryarchaeota; c__Methanobacteria; o__Methanobacteriales; f__Methanobacteriaceae; g__Methanobrevibacter	0.999880914
5502fab5ea28231060c04e16998f9276	d__Bacteria; p__Actinobacteriota; c__Actinobacteria; o__Corynebacteriales; f__Dietziaceae; g__Dietzia	0.99982634
295b4fc52bbe62488fad64135cf9b995	d__Bacteria; p__Firmicutes; c__Bacilli; o__Bacillales; f__Planococcaceae	0.971680781
9025267ef07c34b6cdd64a9c86e4d2ce	d__Bacteria; p__Firmicutes; c__Clostridia; o__Peptostreptococcales-Tissierellales; f__Peptostreptococcaceae; g__Filifactor	0.999999998
821e88ede0f58e9f8a6552cb184ea1d3	d__Bacteria; p__Chloroflexi; c__Chloroflexia; o__Thermomicrobiales; f__JG30-KF-CM45; g__JG30-KF-CM45	1
0d2ad5f846dbcc7a3c4ff4cb93f1c459	d__Bacteria; p__Firmicutes; c__Bacilli; o__Lactobacillales; f__Carnobacteriaceae; g__Atopostipes; s__uncultured_bacterium	0.947209855
a46bdc423ab049c23273605b52812e54	d__Bacteria; p__Firmicutes; c__Clostridia; o__Clostridiales; f__Clostridiaceae; g__Proteiniclasticum	0.990006972
29fe849342cb54969a7cebabdf7c0f70	d__Bacteria; p__Proteobacteria; c__Gammaproteobacteria; o__Pseudomonadales; f__Pseudomonadaceae; g__Pseudomonas	0.999983535
c13ea1ed2476f8e7b2ae632b1f4c9c08	d__Bacteria; p__Firmicutes; c__Clostridia; o__Oscillospirales; f__Oscillospiraceae; g__UCG-005	0.998546566
c280ef0d96bcd4e777b2009f1963acd5	d__Bacteria; p__Firmicutes; c__Clostridia; o__Peptostreptococcales-Tissierellales; f__Peptostreptococcales-Tissierellales; g__Ezakiella	0.999999999
df12b9259965aa31198c552af5c61404	d__Bacteria; p__Firmicutes; c__Bacilli; o__Lactobacillales; f__Aerococcaceae; g__Facklamia; s__Facklamia_tabacinasalis	0.839614727
d20b46e3c9d79a8e49a48f112fc03d4f	d__Bacteria; p__Firmicutes; c__Clostridia; o__Peptostreptococcales-Tissierellales; f__Peptostreptococcaceae; g__Romboutsia	0.995887329
cd24a0915f66d42f295b507570c0c4b1	d__Bacteria; p__Firmicutes; c__Bacilli; o__Staphylococcales; f__Staphylococcaceae; g__Staphylococcus	0.999133732
e03a084cb236bf05245bc73a5e0a6a96	d__Bacteria; p__Firmicutes; c__Bacilli; o__Staphylococcales; f__Staphylococcaceae; g__Staphylococcus	0.999471483
191827a6c9425cd0c5032ae46302ad13	d__Bacteria; p__Fusobacteriota; c__Fusobacteriia; o__Fusobacteriales; f__Fusobacteriaceae; g__Fusobacterium	0.998961028
e2169102505dcd4ff3dedb3481f532b8	d__Bacteria; p__Firmicutes; c__Clostridia; o__Peptostreptococcales-Tissierellales; f__Peptostreptococcaceae	0.782215933
36aef71fcecc301a22c79acef5e0e16a	d__Bacteria; p__Firmicutes; c__Bacilli; o__Lactobacillales; f__Aerococcaceae; g__Aerococcus	0.999997044
a79ba7a19d36e7e2a552abea29939981	d__Bacteria; p__Proteobacteria; c__Gammaproteobacteria; o__Pseudomonadales; f__Pseudomonadaceae; g__Pseudomonas	0.999889962
43c671def45c4166573d518d9fa4ada9	d__Bacteria; p__Firmicutes; c__Bacilli; o__Bacillales; f__Marinococcaceae; g__Sinobaca; s__Marinococcus_sp.	0.965070657
bf95a63a4c5d1dbf3142bf0ee9cec44a	d__Bacteria; p__Firmicutes; c__Clostridia; o__Peptostreptococcales-Tissierellales; f__Peptostreptococcaceae; g__Peptostreptococcaceae; s__uncultured_Firmicutes	0.965869987
ee7b4f65d738ff599fce619dd47fc73c	d__Bacteria; p__Actinobacteriota; c__Actinobacteria; o__Corynebacteriales; f__Corynebacteriaceae; g__Corynebacterium	0.991990621
586e5ce6d90efb15c19a4f56182bb272	d__Bacteria; p__Bacteroidota; c__Bacteroidia; o__Bacteroidales; f__Dysgonomonadaceae	1
7c9d63ea03311fdd9765198ef24b3673	d__Bacteria; p__Firmicutes; c__Clostridia; o__Peptostreptococcales-Tissierellales; f__Peptostreptococcales-Tissierellales; g__Gallicola; s__uncultured_bacterium	0.980090902
0bad1cfee6a537b0c511e44233a75879	d__Bacteria; p__Bacteroidota; c__Bacteroidia; o__Bacteroidales; f__Rikenellaceae; g__Alistipes; s__uncultured_bacterium	0.911224142
6096ab7a207694486408f668a1344cd5	d__Bacteria; p__Firmicutes; c__Bacilli; o__Staphylococcales; f__Staphylococcaceae; g__Staphylococcus	0.999038366
9f7db83246c923e976311ec9b108a443	d__Bacteria; p__Bacteroidota; c__Bacteroidia; o__Bacteroidales; f__PeH15; g__PeH15; s__uncultured_Bacteroidetes	1
904c03ed4a8c8d1e982525c4fda1a33b	d__Bacteria; p__Firmicutes; c__Clostridia; o__Peptococcales; f__Peptococcaceae; g__Peptococcus; s__uncultured_bacterium	0.884241413
5f858d28e5aa8f082a62e851316363b7	d__Bacteria; p__Actinobacteriota; c__Actinobacteria; o__Corynebacteriales; f__Corynebacteriaceae; g__Corynebacterium; s__Corynebacterium_urealyticum	0.986861916
fd70ba3cd244f3b5728380880773f8a1	d__Bacteria; p__Actinobacteriota; c__Actinobacteria; o__Corynebacteriales; f__Corynebacteriaceae; g__Corynebacterium	0.999979825
e507e3ac7de7be99336a5254ac759f49	d__Bacteria; p__Firmicutes; c__Bacilli; o__Staphylococcales; f__Staphylococcaceae; g__Salinicoccus	0.982854329
c2dc087defe6b30eff92a4714731df38	d__Archaea; p__Euryarchaeota; c__Methanobacteria; o__Methanobacteriales; f__Methanobacteriaceae; g__Methanosphaera	0.999999965
99e433a3ce4d5290445f668df2c9147e	d__Bacteria; p__Proteobacteria; c__Gammaproteobacteria; o__Pseudomonadales; f__Pseudomonadaceae; g__Pseudomonas	0.999991543
5be91d78ab696679ced932f4a1e106f8	d__Bacteria; p__Proteobacteria; c__Gammaproteobacteria; o__Pseudomonadales; f__Pseudomonadaceae; g__Pseudomonas	0.999936338
77335475eef9247b3bdd4900efcf41ea	d__Bacteria; p__Proteobacteria; c__Gammaproteobacteria; o__Pseudomonadales; f__Moraxellaceae; g__Acinetobacter	0.999999481
c16d6af7a7d62a0837d46663c793b76a	d__Bacteria; p__Fusobacteriota; c__Fusobacteriia; o__Fusobacteriales; f__Leptotrichiaceae	1
dd001e47b671893e25d360f87ac69277	d__Bacteria; p__Bacteroidota; c__Bacteroidia; o__Bacteroidales; f__Marinifilaceae; g__Odoribacter	1
8803755211c1fabd053a12b783210165	d__Bacteria; p__Proteobacteria; c__Gammaproteobacteria; o__Xanthomonadales; f__Xanthomonadaceae; g__uncultured; s__Luteimonas_sp.	0.830512263
4d047fc37765ecb1ef90b82dc1a8264b	d__Bacteria; p__Bacteroidota; c__Bacteroidia; o__Bacteroidales; f__Prevotellaceae; g__Prevotella	0.999991308
d1f15e7bc6918c8ffeee36e1521e12b8	d__Bacteria; p__Spirochaetota; c__Spirochaetia; o__Spirochaetales; f__Spirochaetaceae; g__Treponema; s__Treponema_medium	0.909478011
4a6feebc6529ea1d4fe69492d45d4f34	d__Bacteria; p__Firmicutes; c__Bacilli; o__Staphylococcales; f__Staphylococcaceae; g__Staphylococcus	0.936377
b788f20b6a06f145a05fe80dbc9f5b8e	d__Archaea; p__Euryarchaeota; c__Methanobacteria; o__Methanobacteriales; f__Methanobacteriaceae; g__Methanobrevibacter	0.999841852
604c34e84dd6e28735ad7ba408778084	d__Bacteria; p__Firmicutes; c__Clostridia; o__Oscillospirales; f__Oscillospiraceae; g__UCG-005; s__uncultured_Ruminococcaceae	0.874553509
c18291aff7e542ad598253f5a886b6bc	d__Bacteria; p__Bacteroidota; c__Bacteroidia; o__Bacteroidales; f__Porphyromonadaceae; g__Porphyromonas; s__uncultured_Porphyromonas	0.999861875
1263e55ea818ddc686f24e2e6bae060c	d__Bacteria; p__Firmicutes; c__Clostridia; o__Peptococcales; f__Peptococcaceae; g__Peptococcus; s__Peptococcus_simiae	0.846654569
70a60612f186462ac3e8cd7ffb50690c	d__Bacteria; p__Proteobacteria; c__Alphaproteobacteria; o__Rhodobacterales; f__Rhodobacteraceae; g__Paracoccus	0.828567832
44bde8648ea182c927789734b6447759	d__Bacteria; p__Bacteroidota; c__Bacteroidia; o__Sphingobacteriales; f__Lentimicrobiaceae; g__Lentimicrobium; s__uncultured_Bacteroidetes	0.824372649
19da890972569b6859c360e9b4c8751e	d__Bacteria; p__Bacteroidota; c__Bacteroidia; o__Bacteroidales; f__Porphyromonadaceae; g__Porphyromonas; s__Porphyromonas_somerae	0.999991577
3bdf4ed1c666b8a667294f6e5702371a	d__Bacteria; p__Firmicutes; c__Negativicutes; o__Acidaminococcales; f__Acidaminococcaceae; g__Phascolarctobacterium; s__uncultured_bacterium	0.859420368
79ddbd95f32f36d10e5ac29bf9f1f394	d__Bacteria; p__Proteobacteria; c__Gammaproteobacteria; o__Pseudomonadales; f__Moraxellaceae; g__Psychrobacter	0.999999995
69310616cec146898a23e4d9cfab008e	d__Bacteria; p__Firmicutes; c__Clostridia; o__Lachnospirales; f__Lachnospiraceae; g__Catonella; s__Catonella_sp.	0.867973675
c532c2c02cdb1cec71b6500c5d6c2edf	d__Bacteria; p__Bacteroidota; c__Bacteroidia; o__Bacteroidales; f__Porphyromonadaceae; g__Porphyromonas; s__Porphyromonas_asaccharolytica	0.883440473
4092db5080e7ebc30b9efdc4a6af14a0	d__Bacteria; p__Firmicutes; c__Bacilli; o__Lactobacillales; f__Aerococcaceae; g__Aerococcus	0.999999814
e7e05e6ae633ed273a1705366e461d70	d__Bacteria; p__Firmicutes; c__Clostridia; o__Peptostreptococcales-Tissierellales; f__Peptostreptococcaceae; g__Filifactor; s__uncultured_bacterium	0.999924685
dc6501b29e5be8f9054b00de9eb2947c	d__Bacteria; p__Firmicutes; c__Clostridia; o__Peptostreptococcales-Tissierellales; f__Peptostreptococcales-Tissierellales; g__Helcococcus; s__uncultured_bacterium	0.99998843
d4c275b7e8730f4af9e68306d0fe09d9	d__Bacteria; p__Bacteroidota; c__Bacteroidia; o__Bacteroidales; f__Prevotellaceae; g__Prevotellaceae_UCG-003; s__uncultured_Bacteroidales	0.724338073
a1aded52a83cc8ceda536894dc5d3779	d__Bacteria; p__Firmicutes; c__Clostridia; o__Peptostreptococcales-Tissierellales; f__Peptostreptococcaceae; g__Peptostreptococcaceae; s__uncultured_Eubacteriaceae	0.710350188
36e9073b1b00b5015ac8804ef309699b	d__Bacteria; p__Firmicutes; c__Clostridia; o__Peptostreptococcales-Tissierellales; f__Peptostreptococcales-Tissierellales; g__Tepidimicrobium; s__uncultured_Tepidimicrobium	0.994155201
2b7e246dbfe55ee0f40ae2f837893233	d__Bacteria; p__Patescibacteria; c__Saccharimonadia; o__Saccharimonadales; f__Saccharimonadaceae; g__Candidatus_Saccharimonas; s__uncultured_rumen	0.959841305
edd80466ef9888c7358d7cc565306a4f	d__Bacteria; p__Proteobacteria; c__Gammaproteobacteria; o__Cardiobacteriales; f__Wohlfahrtiimonadaceae; g__Ignatzschineria; s__swine_effluent	0.999978444
8c5ab59a8ea79beb4a341ab677209de4	d__Bacteria; p__Bacteroidota; c__Bacteroidia	0.997745163
3264de75f16c84e8e315e8d2764c3b20	d__Bacteria; p__Bacteroidota; c__Bacteroidia; o__Bacteroidales; f__Porphyromonadaceae; g__Porphyromonas	0.999996952
05db40ecd4d9274972337466c66f2d53	d__Bacteria; p__Actinobacteriota; c__Actinobacteria; o__Micrococcales; f__Micrococcaceae; g__Yaniella; s__uncultured_bacterium	0.947109789
fa3be2840777c910e6ffcce73ddc962d	d__Bacteria; p__Proteobacteria; c__Gammaproteobacteria; o__Pseudomonadales; f__Moraxellaceae; g__Acinetobacter; s__Acinetobacter_towneri	0.756060665
0cbab642efd23fa36b17cb42f60fad14	d__Bacteria; p__Actinobacteriota; c__Actinobacteria; o__Micrococcales; f__Micrococcaceae; g__Yaniella; s__uncultured_bacterium	0.881696015
65641452be75528754b5ae258ba661c1	d__Bacteria; p__Firmicutes; c__Bacilli; o__Lactobacillales; f__Aerococcaceae; g__Aerococcus	0.999999666
5648dccee530d68ceb3e4d7d22cf8756	d__Bacteria; p__Proteobacteria; c__Gammaproteobacteria; o__Pseudomonadales; f__Pseudomonadaceae; g__Pseudomonas	0.999931944
1a66c2966e2d6073c4bdc3b764713688	d__Bacteria; p__Firmicutes; c__Bacilli; o__Lactobacillales; f__Aerococcaceae	0.999838827
f7861e14f2f72b9f48add604e50e16e3	d__Bacteria; p__Firmicutes; c__Clostridia; o__Lachnospirales; f__Lachnospiraceae; g__Catonella; s__Catonella_sp.	0.9778284
90c7bc52c6b5b31a52b2e73779e586b0	d__Bacteria; p__Firmicutes; c__Bacilli; o__Lactobacillales; f__Streptococcaceae; g__Streptococcus	0.999998699
016eb492aabc998fa6e1408d626e0c95	d__Bacteria; p__Bacteroidota; c__Bacteroidia; o__Bacteroidales; f__Porphyromonadaceae; g__Porphyromonas	0.999999975
72b4455586688d0863143a3e0bb71316	d__Bacteria; p__Firmicutes; c__Bacilli; o__Lactobacillales; f__Carnobacteriaceae; g__Jeotgalibaca; s__uncultured_bacterium	0.802219227
5b8244ef418d53921239798842f8576e	d__Bacteria; p__Proteobacteria; c__Gammaproteobacteria; o__Pseudomonadales; f__Moraxellaceae	0.999998831
0949164c0182e119ade7d8db8b53b57c	d__Bacteria; p__Firmicutes; c__Clostridia; o__Oscillospirales; f__Oscillospiraceae; g__UCG-005; s__uncultured_Ruminococcaceae	0.795244372
db87b4a202b6b1941ccee3df337b5644	d__Bacteria; p__Firmicutes; c__Clostridia; o__Peptostreptococcales-Tissierellales; f__Peptostreptococcales-Tissierellales	0.999957478
abe282172b4730e211eab4a599faaeb3	d__Bacteria; p__Proteobacteria; c__Gammaproteobacteria; o__Burkholderiales; f__Comamonadaceae; g__Brachymonas; s__Brachymonas_denitrificans	0.717478576
92532967ef482c7d5e6f045f2c23fe02	d__Bacteria; p__Firmicutes; c__Clostridia; o__Oscillospirales; f__Oscillospiraceae; g__UCG-002	0.994883163
0e2d370f860f8262fe2d1fd778dd030f	d__Bacteria; p__Actinobacteriota; c__Actinobacteria; o__Corynebacteriales; f__Corynebacteriaceae; g__Corynebacterium; s__Corynebacterium_amycolatum	0.823580882
d37a2c4cde8dee94466a4f3c6755ea99	d__Bacteria; p__Firmicutes; c__Clostridia; o__Peptostreptococcales-Tissierellales; f__Anaerovoracaceae; g__Mogibacterium; s__uncultured_rumen	0.961650803
9253a4863cac514c6004b26d70920768	d__Bacteria; p__Firmicutes; c__Clostridia; o__Oscillospirales; f__Oscillospiraceae; g__UCG-005	0.999852662
d469a92e7c155a864299e17312f84cd6	d__Bacteria; p__Firmicutes; c__Clostridia; o__Peptostreptococcales-Tissierellales; f__Peptostreptococcales-Tissierellales; g__Parvimonas	0.999999992
e4a3a0d7b0d8eab93b139e4482579708	d__Bacteria; p__Firmicutes; c__Clostridia; o__Clostridia_vadinBB60_group; f__Clostridia_vadinBB60_group; g__Clostridia_vadinBB60_group; s__Clostridiales_bacterium	0.999999093
f45fa0e7422d3adf618da86e977dd52d	d__Bacteria; p__Proteobacteria; c__Gammaproteobacteria; o__Pseudomonadales; f__Moraxellaceae; g__Acinetobacter	0.99999991
ddbbd399a52b10989ae2f5ab76ae4355	d__Bacteria; p__Firmicutes; c__Clostridia; o__Clostridiales; f__Clostridiaceae; g__Proteiniclasticum	0.996646909
9acb555d3c5dd77e9035a661e7ad1bb6	d__Bacteria; p__Firmicutes; c__Clostridia; o__Clostridiales; f__Clostridiaceae; g__Clostridium_sensu_stricto_1	0.999838391
9f7b4d07d7ccf3fea6d2405bcc5f6d0d	d__Bacteria; p__Chloroflexi; c__Chloroflexia; o__Thermomicrobiales; f__JG30-KF-CM45; g__JG30-KF-CM45; s__bacterium_QTYC46b	0.843345643
c5e97e5fa1227fa1f37bb59a011d15d0	d__Archaea; p__Euryarchaeota; c__Methanobacteria; o__Methanobacteriales; f__Methanobacteriaceae; g__Methanobrevibacter	0.999779774
89188f792bc10dd6239bcb9a8708c567	d__Bacteria; p__Firmicutes; c__Clostridia; o__Peptostreptococcales-Tissierellales; f__Peptostreptococcales-Tissierellales; g__Peptoniphilus; s__Peptoniphilus_coxii	0.756741534
ef895df20b206f18958deae8a189264d	d__Bacteria; p__Firmicutes; c__Bacilli; o__Lactobacillales; f__Aerococcaceae	0.750621219
9ac3bb1d7dedb08a012692a6f536b5af	d__Bacteria; p__Proteobacteria; c__Alphaproteobacteria; o__Sphingomonadales; f__Sphingomonadaceae; g__Sphingomonas	0.999999316
5ad6c6b5c698df0ec7f5c4e816541719	d__Bacteria; p__Spirochaetota; c__Spirochaetia; o__Spirochaetales; f__Spirochaetaceae; g__Treponema; s__spirochete_isolate	0.894313149
194c1159c2f83a611f2fd4ff6e88d3d2	d__Bacteria; p__Bacteroidota; c__Bacteroidia; o__Bacteroidales; f__Rikenellaceae; g__Alistipes; s__uncultured_bacterium	0.791069921
b1b955773f3f507bd9ceb5e08baf0085	d__Bacteria; p__Actinobacteriota; c__Actinobacteria; o__Micrococcales; f__Brevibacteriaceae; g__Brevibacterium	0.999998254
97e58f0c921abc668728f78ee94f3d93	d__Bacteria; p__Firmicutes; c__Clostridia; o__Christensenellales; f__Christensenellaceae; g__Christensenellaceae_R-7_group	0.977330402
4e3a68532939aec65620000d57892a6b	d__Bacteria; p__Firmicutes; c__Bacilli; o__Lactobacillales; f__Carnobacteriaceae; g__Atopostipes; s__uncultured_bacterium	0.997902735
e05bfef6e1331902cf786817806eddd6	d__Bacteria; p__Campilobacterota; c__Campylobacteria; o__Campylobacterales; f__Campylobacteraceae; g__Campylobacter; s__Campylobacter_fetus	0.769164746
985c3073be345da8b633dbb6c00dc781	d__Bacteria; p__Firmicutes; c__Clostridia; o__Peptostreptococcales-Tissierellales; f__Peptostreptococcales-Tissierellales; g__uncultured; s__Tissierella_sp.	0.999999884
2c16b96382c9521ed5d60a87e291c2e2	d__Bacteria; p__Deinococcota; c__Deinococci; o__Deinococcales; f__Trueperaceae; g__Truepera; s__uncultured_Thermus/Deinococcus	0.933060061
cfa9ddf456c3ec6e51885dcc5c3b3a8e	d__Bacteria; p__Proteobacteria; c__Gammaproteobacteria; o__Oceanospirillales; f__Halomonadaceae; g__Halomonas	0.965753976
e2c7bbbd0caa4e52853eb548981563b2	d__Bacteria; p__Spirochaetota; c__Spirochaetia; o__Spirochaetales; f__Spirochaetaceae; g__Treponema	1
cebd4fb3b556a36e244113f59bdd4a9f	d__Bacteria; p__Planctomycetota; c__Planctomycetes; o__Pirellulales; f__Pirellulaceae; g__p-1088-a5_gut_group; s__uncultured_bacterium	0.983648928
210d18d524bf60e51e55d46d59141c85	d__Bacteria; p__Firmicutes; c__Bacilli; o__Staphylococcales; f__Staphylococcaceae; g__Staphylococcus	0.997950072
f483115cf9def110ac01dc2ddc065a6c	d__Bacteria; p__Fusobacteriota; c__Fusobacteriia; o__Fusobacteriales; f__Fusobacteriaceae; g__Fusobacterium	0.999996264
0cc951954a255c148a5be384e2d5fe9c	d__Bacteria; p__Proteobacteria; c__Gammaproteobacteria; o__Pseudomonadales; f__Moraxellaceae; g__Psychrobacter	0.999999754
3675dce5a2101536c0a40a03db47976d	d__Bacteria; p__Actinobacteriota; c__Actinobacteria; o__Corynebacteriales; f__Corynebacteriaceae; g__Corynebacterium	0.999441715
47df8e122dd7af8634d1d97ce78f44f6	d__Bacteria; p__Proteobacteria; c__Gammaproteobacteria; o__Pseudomonadales; f__Moraxellaceae; g__Acinetobacter	0.999999645
810d24ee924214144b5ce85d1626f9cd	d__Bacteria; p__Bacteroidota; c__Bacteroidia; o__Sphingobacteriales; f__Sphingobacteriaceae; g__Sphingobacterium	0.999999976
62e5dfcaaeda89c7c8a3386bb4068a66	d__Bacteria; p__Actinobacteriota; c__Actinobacteria; o__Propionibacteriales; f__Nocardioidaceae; g__Nocardioides	0.839971481
30f725673654e53493b21c489542ff4f	d__Bacteria; p__Firmicutes; c__Bacilli; o__Lactobacillales; f__Carnobacteriaceae; g__Alloiococcus; s__bacterium_1	0.918697224
05132b1dde6536848b2b69d54c367c2a	d__Bacteria; p__Proteobacteria; c__Gammaproteobacteria; o__Xanthomonadales; f__Xanthomonadaceae	0.999998214
d2114e711bf28ab2a769267ba92d4077	d__Bacteria; p__Bacteroidota; c__Bacteroidia; o__Bacteroidales; f__uncultured; g__uncultured; s__uncultured_Bacteroidales	0.989325323
5e4c88b515b70c35520979f94ddcb3d9	d__Bacteria; p__Bacteroidota; c__Bacteroidia; o__Sphingobacteriales; f__Sphingobacteriaceae; g__Sphingobacterium	0.999999834
ee1814eae7134c82250cc7f18837c0d7	d__Bacteria; p__Firmicutes; c__Bacilli; o__Bacillales; f__Bacillaceae; g__Oceanobacillus; s__uncultured_bacterium	0.995096502
7ef1d094f5b0ea4f41d86f19cf165ee5	d__Bacteria; p__Bacteroidota; c__Bacteroidia; o__Bacteroidales; f__Porphyromonadaceae; g__Porphyromonas; s__Porphyromonas_somerae	0.936718162
a843ab84bf8e73a5f98298586f0b7105	d__Bacteria; p__Bacteroidota; c__Bacteroidia; o__Bacteroidales; f__Bacteroidaceae; g__Bacteroides; s__uncultured_bacterium	0.98393477
0b9045e24f581cd1d8276c31dac26de9	d__Bacteria; p__Firmicutes; c__Clostridia; o__Peptostreptococcales-Tissierellales; f__Peptostreptococcales-Tissierellales; g__Helcococcus	1
fa0b06846976a088abb4881fccaa66e9	d__Bacteria; p__Actinobacteriota; c__Actinobacteria; o__Actinomycetales; f__Actinomycetaceae; g__Actinomyces	0.999999754
9dfe64806b88cf1618e67976ec05d2b2	d__Bacteria; p__Actinobacteriota; c__Actinobacteria; o__Corynebacteriales; f__Corynebacteriaceae; g__Corynebacterium	0.999625572
4bc60e134644e63a9e1922608424694d	d__Bacteria; p__Firmicutes; c__Bacilli; o__Lactobacillales; f__Aerococcaceae	0.999563782
238f5b2d572ac6affa791e299df6a7ba	d__Bacteria; p__Bacteroidota; c__Bacteroidia; o__Bacteroidales; f__Porphyromonadaceae; g__Porphyromonas	0.999999684
e12136013e4f600fafa3f84b197ccd56	d__Bacteria; p__Firmicutes; c__Clostridia; o__Peptostreptococcales-Tissierellales; f__Peptostreptococcaceae; g__Peptostreptococcus; s__uncultured_bacterium	0.872396002
312449c2990e6289400f91a4d0d17c01	d__Bacteria; p__Desulfobacterota; c__Desulfovibrionia; o__Desulfovibrionales; f__Desulfoplanaceae; g__Desulfoplanes; s__uncultured_bacterium	0.999771988
990362cf4b134060c39ff8955016dcc3	d__Bacteria; p__Actinobacteriota; c__Actinobacteria; o__Micrococcales; f__Micrococcaceae	0.999994009
2981ef29bfa309b82ff5004f3f092916	d__Bacteria; p__Firmicutes; c__Clostridia; o__Lachnospirales; f__Lachnospiraceae; g__Lachnospiraceae_NK3A20_group	0.999961975
797429e262e13f9d27bbc779c5c0d40d	d__Bacteria; p__Bacteroidota; c__Bacteroidia; o__Bacteroidales; f__Porphyromonadaceae; g__Porphyromonas; s__uncultured_Porphyromonadaceae	0.997504675
c29eaa064cfc7cb65f296621541902de	d__Bacteria; p__Firmicutes; c__Clostridia; o__Peptostreptococcales-Tissierellales; f__Peptostreptococcales-Tissierellales; g__Parvimonas; s__Peptostreptococcaceae_bacterium	0.999965581
496ecde24f9ab698992413d3d4f04b5f	d__Bacteria; p__Proteobacteria; c__Gammaproteobacteria; o__Xanthomonadales; f__Xanthomonadaceae; g__Stenotrophomonas; s__Stenotrophomonas_rhizophila	0.738870542
068b3cdf33cfedc29710a3c5bdd38fd5	d__Bacteria; p__Fusobacteriota; c__Fusobacteriia; o__Fusobacteriales; f__Fusobacteriaceae; g__Fusobacterium; s__Fusobacterium_necrophorum	0.990880443
dfe7f5611a0485dc472d7f2b5f5657f3	d__Bacteria; p__Firmicutes; c__Negativicutes; o__Acidaminococcales; f__Acidaminococcaceae; g__Succiniclasticum; s__uncultured_rumen	0.925357496
23fa07482be0cecef5099f933eee89cb	d__Bacteria; p__Firmicutes; c__Bacilli; o__Lactobacillales; f__Carnobacteriaceae; g__uncultured; s__uncultured_bacterium	0.997947657
e10d62e1f4aa0a92ec13f5cc1c792a74	d__Bacteria; p__Campilobacterota; c__Campylobacteria; o__Campylobacterales; f__Campylobacteraceae; g__Campylobacter; s__uncultured_Campylobacter	0.991366957
6b144bc925277acef774951f2e3228d0	d__Bacteria; p__Firmicutes; c__Bacilli; o__Lactobacillales; f__Carnobacteriaceae; g__Atopostipes; s__uncultured_bacterium	0.998143226
19242d6e262c55c76fdde74fbd05d9ad	d__Bacteria; p__Proteobacteria; c__Gammaproteobacteria; o__Pseudomonadales; f__Moraxellaceae; g__Acinetobacter	0.999975778
e38410e323bb2050c2419158e54bdd39	d__Bacteria; p__Firmicutes; c__Bacilli; o__Staphylococcales; f__Staphylococcaceae; g__Jeotgalicoccus; s__uncultured_bacterium	0.720142579
83f7f6f033cba187fd273346577cf438	d__Bacteria; p__Bacteroidota; c__Bacteroidia; o__Flavobacteriales; f__Weeksellaceae; g__Chryseobacterium	0.99991969
3ad30a1450a9af7a7fe82f4c4a8422b9	d__Bacteria; p__Proteobacteria; c__Gammaproteobacteria; o__Pseudomonadales; f__Pseudomonadaceae; g__Pseudomonas; s__Pseudomonas_caeni	0.841305232
0a6f770519b628d176b55eb7edbf1906	d__Bacteria; p__Spirochaetota; c__Spirochaetia; o__Spirochaetales; f__Spirochaetaceae; g__Treponema; s__Treponema_sp.	0.964965487
2695be7876405f6b09a60d6b7b29b392	d__Bacteria; p__Actinobacteriota; c__Actinobacteria; o__Micrococcales; f__Micrococcaceae	0.999999664
b6f1a88d00087bd484040234bc0ae55a	d__Bacteria; p__Actinobacteriota; c__Actinobacteria; o__Corynebacteriales; f__Corynebacteriaceae; g__Corynebacterium	0.999803054
f6aef60f748b66a183fe19396a4edf2d	d__Bacteria; p__Actinobacteriota; c__Actinobacteria; o__Actinomycetales; f__Actinomycetaceae; g__Flaviflexus; s__uncultured_bacterium	0.992336748
f41eb548cba466f8a672f4651a674958	d__Bacteria; p__Proteobacteria; c__Gammaproteobacteria; o__Vibrionales; f__Vibrionaceae; g__Vibrio	0.997537879
97bd8e71f8d020210ee4affe0a3952dd	d__Bacteria; p__Actinobacteriota; c__Actinobacteria; o__Corynebacteriales; f__Corynebacteriaceae; g__Corynebacterium	0.999811472
89ee36c736ea038e201baa9dac5290b6	d__Bacteria; p__Firmicutes; c__Clostridia; o__Clostridia_UCG-014; f__Clostridia_UCG-014; g__Clostridia_UCG-014; s__uncultured_bacterium	0.759846127
31ce3a73ce671acd5220d7e2a6a63d7a	d__Bacteria; p__Firmicutes; c__Clostridia; o__Peptococcales; f__Peptococcaceae; g__uncultured	0.997013601
0d4b93e1e3be889057f9f6d4ceb68487	d__Bacteria; p__Bacteroidota; c__Bacteroidia; o__Flavobacteriales; f__Weeksellaceae; g__Chryseobacterium	0.931353315
ca647fe90e501808421954e5fbf9faa6	d__Bacteria; p__Firmicutes; c__Clostridia; o__Peptostreptococcales-Tissierellales; f__Peptostreptococcaceae; g__Peptostreptococcus; s__uncultured_bacterium	0.827567126
f09f881cf84cd7a6fa48507e00e87c71	d__Bacteria; p__Proteobacteria; c__Gammaproteobacteria; o__Pasteurellales; f__Pasteurellaceae; g__Bibersteinia	0.996792711
8bf815d4a2c0005588a6c982683090fe	d__Bacteria; p__Firmicutes; c__Bacilli; o__Lactobacillales; f__Aerococcaceae	0.947926265
8feff4fb993943279e1768300901c845	d__Bacteria; p__Actinobacteriota; c__Actinobacteria; o__Micrococcales; f__Microbacteriaceae	0.999884264
7dd762af95c64a7acec293770f46a3e2	d__Bacteria; p__Actinobacteriota; c__Actinobacteria; o__Corynebacteriales; f__Corynebacteriaceae; g__Corynebacterium; s__Corynebacterium_marinum	0.946109558
9cf5d67b7c53a399691e687fb968ccf9	d__Bacteria; p__Firmicutes; c__Bacilli; o__Lactobacillales; f__Streptococcaceae; g__Streptococcus	0.999997216
5d81ab62df71143d6feca29e59419248	d__Bacteria; p__Firmicutes; c__Clostridia; o__Christensenellales; f__Christensenellaceae; g__Christensenellaceae_R-7_group	0.964707041
270770c09e63f6ae61e039d155e92731	d__Bacteria; p__Firmicutes; c__Negativicutes; o__Acidaminococcales; f__Acidaminococcaceae; g__Succiniclasticum; s__uncultured_bacterium	0.873746795
60a5eef1bec5a12c3b3e1fe45e2b23c8	d__Bacteria; p__Fusobacteriota; c__Fusobacteriia; o__Fusobacteriales; f__Leptotrichiaceae; g__Oceanivirga; s__uncultured_bacterium	0.963280078
8ddf319caeb81f31ba3045f78b6f8a19	d__Bacteria; p__Firmicutes; c__Bacilli; o__Lactobacillales; f__Streptococcaceae; g__Streptococcus; s__Streptococcus_entericus	0.847273306
b7c7e21f308c47bd89b71e21162b6b50	d__Bacteria; p__Bacteroidota; c__Bacteroidia; o__Bacteroidales; f__Bacteroidaceae; g__Bacteroides; s__uncultured_Bacteroides	0.977226022
67da37a27427f41e9a28d4bcd418445b	d__Bacteria; p__Proteobacteria; c__Gammaproteobacteria; o__Burkholderiales; f__Comamonadaceae	0.999986232
969f6283c98ac9223655d8de2d006f8d	d__Bacteria; p__Proteobacteria; c__Gammaproteobacteria; o__Pseudomonadales; f__Pseudomonadaceae; g__Oblitimonas; s__Oblitimonas_alkaliphila	0.972420986
7fb08fa9b7b2eef6a3db57d0de769227	d__Bacteria; p__Firmicutes; c__Clostridia; o__Peptostreptococcales-Tissierellales; f__Peptostreptococcales-Tissierellales; g__Peptoniphilus	1
22424eb53c259749d0d5cf4f45d18613	d__Bacteria; p__Firmicutes; c__Clostridia; o__Clostridiales; f__Clostridiaceae; g__Clostridium_sensu_stricto_1	0.999862549
c6905a29d1a55d8735c2d59761f6a7fd	d__Bacteria; p__Firmicutes; c__Clostridia; o__Peptostreptococcales-Tissierellales; f__Peptostreptococcales-Tissierellales; g__Murdochiella; s__uncultured_Peptostreptococcaceae	0.999635706
3509bd26e3fb7a7c5d437a18fed7254b	d__Bacteria; p__Firmicutes; c__Clostridia; o__Peptostreptococcales-Tissierellales; f__Peptostreptococcaceae	0.999999365
a74d43893fbab92ed06a8d5536ef95db	d__Bacteria; p__Firmicutes; c__Clostridia; o__Peptostreptococcales-Tissierellales; f__Peptostreptococcales-Tissierellales; g__Anaerococcus	1
8c2dadffb6f21379bc7277176ea409b6	d__Bacteria; p__Firmicutes; c__Bacilli; o__Lactobacillales; f__Carnobacteriaceae; g__Atopostipes; s__uncultured_bacterium	0.940987589
427b24572530703df27ea83da12edf05	d__Bacteria; p__Proteobacteria; c__Gammaproteobacteria; o__Pseudomonadales; f__Moraxellaceae; g__Moraxellaceae; s__uncultured_bacterium	0.826043783
c5732fc1899062ddc33387a0bbbd9394	d__Bacteria; p__Firmicutes; c__Bacilli; o__Lactobacillales; f__Carnobacteriaceae; g__Alloiococcus; s__bacterium_1	0.998252784
4465f7ac8bbb130fea768d32754a87bd	d__Bacteria; p__Proteobacteria; c__Gammaproteobacteria; o__Pseudomonadales; f__Moraxellaceae; g__Acinetobacter	0.865976831
749ae07b2139d4b51d4b421f8aff8e38	d__Bacteria; p__Bacteroidota; c__Bacteroidia; o__Bacteroidales; f__Porphyromonadaceae; g__Porphyromonas; s__uncultured_bacterium	0.899236535
a7da93a9744a7863292bcf97d47b6a10	d__Bacteria; p__Actinobacteriota; c__Actinobacteria; o__Micrococcales; f__Intrasporangiaceae	0.99721183
003e998f73e8d340e8ab87ff9df1413c	d__Bacteria; p__Actinobacteriota; c__Actinobacteria; o__Micrococcales; f__Micrococcaceae; g__Enteractinococcus; s__uncultured_bacterium	0.899427036
8b4000e8813173fcd7c18947a26f2437	d__Bacteria; p__Bacteroidota; c__Bacteroidia; o__Sphingobacteriales; f__Lentimicrobiaceae; g__Lentimicrobium	0.896036498
a012826414d74a7b2fa8401592fa6b25	d__Bacteria; p__Firmicutes; c__Clostridia; o__Peptostreptococcales-Tissierellales; f__Peptostreptococcaceae; g__[Eubacterium]_yurii_group	0.928654179
3e50347c5ac0537609d6f20e15a1492a	d__Bacteria; p__Firmicutes; c__Clostridia; o__Peptostreptococcales-Tissierellales; f__Peptostreptococcales-Tissierellales; g__Peptoniphilus; s__uncultured_organism	0.936312195
327d484f9adb675a48da9c266d0052de	d__Bacteria; p__Firmicutes; c__Clostridia; o__Christensenellales; f__Christensenellaceae; g__Christensenellaceae_R-7_group; s__uncultured_bacterium	0.944020593
9db00b71eb2ec4894609a4f86e63c84d	d__Bacteria; p__Fusobacteriota; c__Fusobacteriia; o__Fusobacteriales; f__Fusobacteriaceae; g__Fusobacterium	0.999723356
c191dfa81e4dfbec07f159025791f8f4	d__Bacteria; p__Proteobacteria; c__Gammaproteobacteria; o__Xanthomonadales; f__Xanthomonadaceae; g__Stenotrophomonas	0.999998459
a843fc211658b32d18ca8567f97f1a1e	d__Bacteria; p__Proteobacteria; c__Gammaproteobacteria; o__Burkholderiales; f__Comamonadaceae	0.999999737
60d57899514f4098ee6b4a690e064525	d__Bacteria; p__Firmicutes; c__Clostridia; o__Clostridiales; f__Clostridiaceae; g__Proteiniclasticum	0.986384501
3073690a8233475dcf5f6d739def1bb5	d__Bacteria; p__Firmicutes; c__Bacilli; o__Bacillales; f__Planococcaceae; g__Savagea; s__uncultured_bacterium	0.999828959
8743237a6cf874ab3d28875cc661e874	d__Bacteria; p__Fusobacteriota; c__Fusobacteriia; o__Fusobacteriales; f__Fusobacteriaceae; g__Fusobacterium	1
742c73c9e078430f2db17c5d24e8672d	d__Bacteria; p__Chloroflexi; c__Chloroflexia; o__Thermomicrobiales; f__JG30-KF-CM45; g__JG30-KF-CM45; s__uncultured_Thermomicrobia	0.862589233
83812e810c4818e27451a2cce23db91a	d__Bacteria; p__Firmicutes; c__Clostridia; o__Clostridiales; f__Clostridiaceae; g__Proteiniclasticum; s__uncultured_bacterium	0.997778834
ba39c2d496264287402b72d06b67c3fc	d__Bacteria; p__Actinobacteriota; c__Actinobacteria; o__Micrococcales; f__Intrasporangiaceae; g__Ornithinimicrobium	0.961503957
b52759b2eaa8f99ea6e77c64a74ec342	d__Bacteria; p__Bacteroidota; c__Bacteroidia; o__Bacteroidales; f__Prevotellaceae; g__Prevotellaceae_UCG-003; s__uncultured_bacterium	0.995568083
d4387479b751268e9179a9248216fe9b	d__Bacteria; p__Firmicutes; c__Negativicutes; o__Veillonellales-Selenomonadales; f__Veillonellaceae; g__Dialister	0.979655065
c6e31348b5c007de3e8e08579d232db5	d__Bacteria; p__Firmicutes; c__Clostridia; o__Christensenellales; f__Christensenellaceae; g__Christensenellaceae_R-7_group; s__bacterium_AC2043	0.984618669
8fec74bf58fec8cbd4ee9a7e5f585a06	d__Bacteria; p__Firmicutes; c__Clostridia; o__Peptostreptococcales-Tissierellales; f__Peptostreptococcales-Tissierellales; g__Helcococcus	1
ca97d698c88cb28445aa2492836440b2	d__Bacteria; p__Firmicutes; c__Clostridia; o__Christensenellales; f__Christensenellaceae; g__Christensenellaceae_R-7_group; s__uncultured_bacterium	0.935752948
d41d3c28677e860000c2712b05eb700b	d__Bacteria; p__Firmicutes; c__Clostridia; o__Peptostreptococcales-Tissierellales; f__Peptostreptococcales-Tissierellales; g__W5053; s__Clostridiales_bacterium	0.951890055
de6b9e134c5b42333698b272ef2fd674	d__Bacteria; p__Bacteroidota; c__Bacteroidia; o__Bacteroidales; f__Prevotellaceae; g__Prevotellaceae_UCG-004; s__uncultured_bacterium	0.999999999
b921d08b6b31404af6e271a9164d8f89	d__Bacteria; p__Bacteroidota; c__Bacteroidia; o__Bacteroidales; f__Rikenellaceae; g__Rikenellaceae_RC9_gut_group	0.999999814
3f5404851c6b392238c9373a4f866864	d__Bacteria; p__Firmicutes; c__Clostridia; o__Christensenellales; f__Christensenellaceae; g__Christensenellaceae_R-7_group; s__Clostridiales_bacterium	0.997182461
36b543907ed2e4e4c2415e0462afed3d	d__Bacteria; p__Actinobacteriota; c__Actinobacteria; o__Micrococcales; f__Micrococcaceae; g__Paeniglutamicibacter	0.894760891
f6fe08cfc959c9d56ac739a8c7b63f0f	d__Bacteria; p__Bacteroidota; c__Bacteroidia; o__Bacteroidales; f__Rikenellaceae; g__Alistipes; s__uncultured_bacterium	0.99058931
021371bcba21118a1be3fd19eeaea20a	d__Bacteria; p__Firmicutes; c__Bacilli; o__Lactobacillales; f__Aerococcaceae; g__uncultured; s__uncultured_bacterium	0.873993644
41508b3244d8930238dde3db7c17c0cd	d__Bacteria; p__Proteobacteria; c__Gammaproteobacteria; o__Pseudomonadales; f__Moraxellaceae; g__Acinetobacter	0.9999984
0483b9c74b47064041243585a5fe6dd3	d__Bacteria; p__Proteobacteria; c__Gammaproteobacteria; o__Pseudomonadales; f__Moraxellaceae; g__Moraxella; s__Moraxella_osloensis	0.883532893
6d80e2d8117d4ee4421c90bb0422df16	d__Bacteria; p__Bacteroidota; c__Bacteroidia; o__Bacteroidales; f__Bacteroidaceae; g__Bacteroides; s__uncultured_bacterium	0.971922193
47d0f3d7e73980aa27bf4d8d9db49e66	d__Bacteria; p__Firmicutes; c__Clostridia; o__Lachnospirales; f__Lachnospiraceae; g__Lachnospiraceae_NK3A20_group	0.97444129
a0ea02ddd177d188d5c86ead2b11e87f	d__Bacteria; p__Proteobacteria; c__Gammaproteobacteria; o__Pseudomonadales; f__Pseudomonadaceae; g__Pseudomonas; s__Pseudomonas_pertucinogena	0.846479521
f6d9f6edafe0cf0446a91b270a620a80	d__Bacteria; p__Firmicutes; c__Clostridia; o__Oscillospirales; f__Oscillospiraceae	0.999938398
30af5ecfb57ac864be6fda36d2c53e0f	d__Bacteria; p__Actinobacteriota; c__Actinobacteria; o__Actinomycetales; f__Actinomycetaceae; g__Trueperella	0.999948881
7ff346973a282aa55de296afdb5d74af	d__Bacteria; p__Actinobacteriota; c__Actinobacteria; o__Micrococcales; f__Micrococcaceae	0.999999611
6d1593fbaaaaf45bdfd190820b06f3b4	d__Bacteria; p__Firmicutes; c__Bacilli; o__Lactobacillales; f__Carnobacteriaceae; g__Alkalibacterium; s__uncultured_bacterium	0.833704976
0073cfa985533eccb4b38c975b8f4471	d__Bacteria; p__Proteobacteria; c__Gammaproteobacteria; o__Aeromonadales; f__Aeromonadaceae; g__Oceanisphaera; s__uncultured_bacterium	0.929463493
4236b6e45d0fd85dab8ecf531b829bb8	d__Bacteria; p__Firmicutes; c__Bacilli; o__Lactobacillales; f__Aerococcaceae	0.988327051
c093b140b6c38a6bdb3ddd4b5e773a3e	d__Bacteria; p__Chloroflexi; c__Chloroflexia; o__Thermomicrobiales; f__JG30-KF-CM45; g__JG30-KF-CM45; s__bacterium_QTYC46b	0.81009375
5ca161938344e81c90da02ed9d688772	d__Bacteria; p__Firmicutes; c__Clostridia; o__Lachnospirales; f__Lachnospiraceae; g__Lachnospiraceae_UCG-010; s__uncultured_bacterium	0.99168716
be3ae23a9d1094c4bd51ae59cde0f4e9	d__Bacteria; p__Bacteroidota; c__Bacteroidia; o__Bacteroidales; f__Porphyromonadaceae; g__Porphyromonas	0.999712408
2a8608cf8f08e9553344a3f7f5544277	d__Bacteria; p__Bacteroidota; c__Bacteroidia; o__Bacteroidales; f__Prevotellaceae; g__Prevotellaceae_UCG-003	1
dd8c9be00d7731e0c80a04d79ca93fbf	d__Bacteria; p__Firmicutes; c__Bacilli; o__Bacillales; f__Planococcaceae	0.840892238
b04520a3fc7ac399ec4ead140d3641e2	d__Bacteria; p__Proteobacteria; c__Gammaproteobacteria; o__Pseudomonadales; f__Moraxellaceae; g__Psychrobacter	0.999997524
13f92496c1d00c3a36877d1e6962e08f	d__Bacteria; p__Actinobacteriota; c__Actinobacteria; o__Corynebacteriales; f__Dietziaceae; g__Dietzia	0.999244473
6eef282903ed31d8be443d04f3a1f763	d__Bacteria; p__Firmicutes; c__Bacilli; o__Staphylococcales; f__Staphylococcaceae	0.999965881
ee2d39d13c2ec474ce90cf72dae54bcb	d__Bacteria; p__Firmicutes; c__Clostridia; o__Peptostreptococcales-Tissierellales; f__Peptostreptococcales-Tissierellales; g__Peptoniphilus; s__Peptoniphilus_indolicus	0.991106286
afa3e197ab31aa17a760b9a076eb42f3	d__Bacteria; p__Firmicutes; c__Clostridia; o__Oscillospirales; f__Oscillospiraceae; g__UCG-005	0.998751288
8385beeb2b5904116c260ae95ce316bf	d__Bacteria; p__Firmicutes; c__Clostridia; o__Oscillospirales; f__Oscillospiraceae; g__UCG-002; s__uncultured_bacterium	0.7087457
e9340b2a6cc3b3acec412ab944313332	d__Bacteria; p__Actinobacteriota; c__Actinobacteria; o__Corynebacteriales; f__Corynebacteriaceae; g__Corynebacterium	0.998874917
dcba105f35d8ebc9e22269c7491ad3a7	d__Bacteria; p__Proteobacteria; c__Gammaproteobacteria; o__Xanthomonadales; f__Xanthomonadaceae; g__Stenotrophomonas	0.999969903
84b2292fcd89a3e6be0b088b3404834f	d__Bacteria; p__Bacteroidota; c__Bacteroidia; o__Flavobacteriales; f__Weeksellaceae; g__Chryseobacterium	0.999984781
b0d265cbaab3fcf7383bb238c7572a7d	d__Bacteria; p__Firmicutes; c__Clostridia; o__Peptostreptococcales-Tissierellales; f__Peptostreptococcales-Tissierellales; g__Helcococcus; s__uncultured_bacterium	0.999565251
6f18a1cb9536c1da337c3a21b12a68c1	d__Bacteria; p__Firmicutes; c__Clostridia; o__Peptococcales; f__Peptococcaceae; g__Peptococcus; s__Peptococcus_sp.	0.985371597
018030fe4a456c79a08c376ad5d8b550	d__Bacteria; p__Bacteroidota; c__Bacteroidia; o__Bacteroidales; f__Prevotellaceae; g__Prevotellaceae_UCG-001; s__uncultured_bacterium	0.897096882
5509728c192071867b52bc7165eda7f3	d__Bacteria; p__Actinobacteriota; c__Actinobacteria; o__Bifidobacteriales; f__Bifidobacteriaceae; g__Bifidobacterium	0.999991929
28a38e217526b8303cdb652b08d44411	d__Bacteria; p__Actinobacteriota; c__Actinobacteria; o__Corynebacteriales; f__Corynebacteriaceae; g__Corynebacterium	0.932585817
9477d14f8c109bae38f32af89c4c42ee	d__Bacteria; p__Actinobacteriota; c__Actinobacteria; o__Corynebacteriales; f__Corynebacteriaceae; g__Corynebacterium	0.998733598
b5da0253988c4baa15f5cf6eadff7c73	d__Bacteria; p__Bacteroidota; c__Bacteroidia; o__Bacteroidales; f__Bacteroidaceae; g__Bacteroides	1
c6680f0e691434903c904d296814735a	d__Bacteria; p__Proteobacteria; c__Gammaproteobacteria; o__Pseudomonadales; f__Pseudomonadaceae; g__Pseudomonas; s__bioreactor_metagenome	0.789087976
dd86d969d72983857480c394c50efc1d	d__Bacteria; p__Actinobacteriota; c__Actinobacteria; o__Micrococcales; f__Brevibacteriaceae; g__Brevibacterium	0.999999998
4998b25ac053f9478c9070b3488f0b8b	d__Bacteria; p__Firmicutes; c__Clostridia; o__Christensenellales; f__Christensenellaceae; g__Christensenellaceae_R-7_group	0.995016425
0e161099b2770fd8e02dca831d47f3bb	d__Bacteria; p__Proteobacteria; c__Gammaproteobacteria; o__Cardiobacteriales; f__Wohlfahrtiimonadaceae; g__Ignatzschineria	0.997363454
91af77fd497cef9d71f833aa68e75463	d__Bacteria; p__Firmicutes; c__Clostridia; o__Peptostreptococcales-Tissierellales; f__Peptostreptococcales-Tissierellales	0.999961363
be5cc85bd2ac16b6ae446fd24b1e2308	d__Bacteria; p__Firmicutes; c__Bacilli; o__Erysipelotrichales; f__Erysipelotrichaceae; g__Turicibacter	0.999998041
c4f3eed4df162d908091f66e0405ad6c	d__Bacteria; p__Actinobacteriota; c__Actinobacteria; o__Micrococcales; f__Micrococcaceae; g__Glutamicibacter; s__uncultured_bacterium	0.855977597
bda5657120bed4380eb6eceb341a976e	d__Bacteria; p__Firmicutes; c__Clostridia; o__Oscillospirales; f__[Eubacterium]_coprostanoligenes_group; g__[Eubacterium]_coprostanoligenes_group	0.999995201
46039d86bac23e04f819a9f1291ad2ab	d__Bacteria; p__Firmicutes; c__Clostridia; o__Oscillospirales; f__Oscillospiraceae; g__UCG-005	0.999775174
21a708128837b0410fb54bb8ee14370a	d__Bacteria; p__Synergistota; c__Synergistia; o__Synergistales; f__Synergistaceae; g__Fretibacterium	0.998981418
7982f10e7208509a6591f1ee1d91ee3b	d__Bacteria; p__Verrucomicrobiota; c__Verrucomicrobiae; o__Verrucomicrobiales; f__Akkermansiaceae; g__Akkermansia; s__uncultured_bacterium	0.999998999
516a0cf01a2db919042dc3d8930d527e	d__Bacteria; p__Firmicutes; c__Clostridia; o__Lachnospirales; f__Lachnospiraceae; g__Lachnospiraceae_NK3A20_group	0.999574895
9bc52ef88d42bac72191f8aaa5990b4e	d__Bacteria; p__Firmicutes; c__Bacilli; o__Staphylococcales; f__Staphylococcaceae; g__Staphylococcus	0.718568038
fcb430aae4070caaabab762beb894f8c	d__Bacteria; p__Firmicutes; c__Clostridia; o__Peptostreptococcales-Tissierellales; f__Peptostreptococcales-Tissierellales; g__Peptoniphilus	0.99505785
6ee77ad7409563f3fae35d7e7ea0c1c0	d__Bacteria; p__Firmicutes; c__Clostridia; o__Peptococcales; f__Peptococcaceae; g__Peptococcus; s__uncultured_bacterium	0.81892587
5e9a9b66c2d9333326c878e3969d7e0a	d__Bacteria; p__Firmicutes; c__Clostridia; o__Peptostreptococcales-Tissierellales; f__Peptostreptococcales-Tissierellales; g__uncultured	0.781228378
670aed69ebb31ce9cf07a20f1b5c2a03	d__Bacteria; p__Bacteroidota; c__Bacteroidia; o__Bacteroidales; f__Prevotellaceae; g__Prevotella; s__Prevotella_sp.	0.978042235
a69cec8438feaf944acedccf5d56fe3d	d__Bacteria; p__Firmicutes; c__Clostridia; o__Peptostreptococcales-Tissierellales; f__Peptostreptococcales-Tissierellales; g__Gallicola; s__uncultured_Firmicutes	0.738481477
e8562b9a9e42fda64d15ce7edd0b724d	d__Bacteria; p__Firmicutes; c__Bacilli; o__Lactobacillales; f__Carnobacteriaceae; g__uncultured; s__uncultured_bacterium	0.998839151
dfbf1ca54bacb0d57fd58b7a5e25ecdc	d__Bacteria; p__Bacteroidota; c__Bacteroidia; o__Flavobacteriales; f__Weeksellaceae; g__Chryseobacterium	0.999998742
bd205b9f3a5ece651a9405746ce7bf3d	d__Bacteria; p__Firmicutes; c__Clostridia; o__Oscillospirales; f__[Eubacterium]_coprostanoligenes_group; g__[Eubacterium]_coprostanoligenes_group; s__uncultured_rumen	0.742013698
07a99e7918bef0410508a6e192b70474	d__Bacteria; p__Firmicutes; c__Bacilli; o__Staphylococcales; f__Staphylococcaceae; g__Aliicoccus; s__uncultured_bacterium	0.9698339
885a9a2c707fff9aea0161501f96bbf5	d__Bacteria; p__Firmicutes; c__Clostridia; o__Peptostreptococcales-Tissierellales; f__Peptostreptococcales-Tissierellales; g__Peptoniphilus; s__uncultured_bacterium	0.988310932
634f604f2f3d43db9b03c5e2ec99cf8f	d__Bacteria; p__Firmicutes; c__Clostridia; o__Peptostreptococcales-Tissierellales; f__Peptostreptococcales-Tissierellales; g__Helcococcus; s__uncultured_bacterium	0.99999998
db6c284004d15a3b8f2fb6311be18214	d__Bacteria; p__Firmicutes; c__Bacilli; o__Staphylococcales; f__Staphylococcaceae; g__Macrococcus; s__uncultured_bacterium	0.753391256
d579c0a27f1906b49e07b253439e4d9d	d__Bacteria; p__Firmicutes; c__Clostridia; o__Peptostreptococcales-Tissierellales; f__Peptostreptococcales-Tissierellales; g__Helcococcus; s__uncultured_bacterium	0.999999443
71874555bd2086c8cee50675d2e8493f	d__Bacteria; p__Firmicutes; c__Clostridia; o__Peptostreptococcales-Tissierellales; f__Peptostreptococcales-Tissierellales; g__Tissierella; s__uncultured_Tissierella	0.989437065
61a1ee01293a20dd55305afb14ee7911	d__Bacteria; p__Firmicutes; c__Negativicutes; o__Veillonellales-Selenomonadales; f__Veillonellaceae; g__Negativicoccus; s__uncultured_bacterium	0.983351449
0f67ecf293e5fbda53b3b425ff2377c0	d__Bacteria; p__Firmicutes; c__Clostridia; o__Peptococcales; f__Peptococcaceae; g__uncultured; s__uncultured_bacterium	0.937480089
48d62bb31a124d859ac51149d778edd9	d__Bacteria; p__Actinobacteriota; c__Actinobacteria; o__Micrococcales; f__Micrococcaceae; g__Paeniglutamicibacter	0.948319909
26aca723737b38a3eefb9bc3835eba94	d__Bacteria; p__Proteobacteria; c__Gammaproteobacteria; o__Aeromonadales; f__Succinivibrionaceae; g__Succinivibrionaceae_UCG-002; s__uncultured_bacterium	0.746550789
b249f5a57c38104f21bb071256143dc1	d__Archaea; p__Halobacterota; c__Methanomicrobia; o__Methanomicrobiales; f__Methanocorpusculaceae; g__Methanocorpusculum; s__uncultured_archaeon	0.995915116
24d41c4841d1af41ec23e7873d4c15d3	d__Bacteria; p__Firmicutes; c__Clostridia; o__Oscillospirales; f__[Eubacterium]_coprostanoligenes_group; g__[Eubacterium]_coprostanoligenes_group	0.999975574
0ab4490ecfce23a8e883ee42c827ac02	d__Bacteria; p__Bacteroidota; c__Bacteroidia; o__Bacteroidales; f__Porphyromonadaceae; g__Porphyromonas; s__uncultured_Porphyromonadaceae	0.724157212
89d88b56e6db26dc8a6a212a4c0a3a2b	d__Bacteria; p__Proteobacteria; c__Gammaproteobacteria; o__Pseudomonadales; f__Pseudomonadaceae; g__Pseudomonas; s__Pseudomonas_pertucinogena	0.991782051
68c56896f754db932a51a88ebad5bc6a	d__Bacteria; p__Actinobacteriota; c__Actinobacteria; o__Propionibacteriales; f__Nocardioidaceae; g__Nocardioides	0.999935365
82819e0b6b0a7ba359661678cb034a42	d__Bacteria; p__Firmicutes; c__Bacilli; o__Lactobacillales; f__Carnobacteriaceae; g__Carnobacterium	0.997782846
cb70bb04046e05dafc909d5c22e0652a	d__Bacteria; p__Firmicutes; c__Negativicutes; o__Veillonellales-Selenomonadales; f__Selenomonadaceae; g__Anaerovibrio	0.787326616
f9ae14f15b030054ab6f52e05130ad7e	d__Bacteria; p__Firmicutes; c__Clostridia; o__Oscillospirales; f__[Eubacterium]_coprostanoligenes_group; g__[Eubacterium]_coprostanoligenes_group	0.998535464
1a62503831f99f58907a18f7f13d3c2e	d__Bacteria; p__Actinobacteriota; c__Actinobacteria; o__Propionibacteriales; f__Nocardioidaceae; g__Nocardioides	0.866270054
dcd81648b212f48a1df8e1bab57c63dd	d__Bacteria; p__Bacteroidota; c__Bacteroidia	0.997856418
30bfc94dbf26c9f062aa11ea4b20e884	d__Bacteria; p__Firmicutes; c__Clostridia; o__Peptostreptococcales-Tissierellales; f__Peptostreptococcales-Tissierellales	0.859026573
1efb94e618b3eefdeb7ac1a6a1e96b32	d__Bacteria; p__Bacteroidota; c__Bacteroidia; o__Bacteroidales; f__Prevotellaceae; g__Prevotellaceae_UCG-004; s__uncultured_Bacteroidales	0.998923299
23ff8719ab6efce5f053e8a1a4f576ad	d__Bacteria; p__Proteobacteria; c__Gammaproteobacteria; o__Enterobacterales; f__Enterobacteriaceae; g__Escherichia-Shigella	0.98882371
0157c0c895cef4c7e56303ff017ae5dc	d__Bacteria; p__Firmicutes; c__Clostridia; o__Peptostreptococcales-Tissierellales; f__Peptostreptococcales-Tissierellales; g__Anaerococcus	1
0f1214767c9279e3c6c4567d47cdf512	d__Bacteria; p__Fusobacteriota; c__Fusobacteriia; o__Fusobacteriales; f__Fusobacteriaceae; g__Fusobacterium; s__Fusobacterium_sp.	0.814594188
6af38246157150ac5b41a9a71d9ef13c	d__Bacteria; p__Bacteroidota; c__Bacteroidia; o__Bacteroidales; f__Dysgonomonadaceae	0.999999999
9d87b0795f8f5557d0fb8a1bd26e9f49	d__Bacteria; p__Firmicutes; c__Clostridia; o__Oscillospirales; f__[Eubacterium]_coprostanoligenes_group; g__[Eubacterium]_coprostanoligenes_group; s__uncultured_bacterium	0.718009249
26c6e3ed14694582e207478c1f23c21f	d__Bacteria; p__Firmicutes; c__Bacilli; o__Erysipelotrichales; f__Erysipelotrichaceae; g__Turicibacter	0.999997144
4387bd5692ca858160494544375494d7	d__Bacteria; p__Firmicutes; c__Clostridia; o__Oscillospirales; f__Oscillospiraceae; g__UCG-005	0.889280779
613e3b8bfd061fded483a01c746aaf9d	d__Bacteria; p__Firmicutes; c__Clostridia; o__Peptostreptococcales-Tissierellales; f__Anaerovoracaceae; g__Mogibacterium; s__uncultured_rumen	0.991411823
3481fa43fe5fba6aecdc7f9aae6ed9c0	d__Bacteria; p__Proteobacteria; c__Gammaproteobacteria; o__Enterobacterales; f__Yersiniaceae	0.997476683
1027db05e0dc340b30102e8aad01d843	d__Bacteria; p__Bacteroidota; c__Bacteroidia; o__Bacteroidales; f__Rikenellaceae; g__Alistipes; s__uncultured_bacterium	0.999711451
41e6c0b55654af1d5cd503359fb77d18	d__Bacteria; p__Proteobacteria; c__Alphaproteobacteria; o__Caulobacterales; f__Caulobacteraceae; g__Brevundimonas	0.999999981
57433f7f007b42de88b5cd18a36f2b5a	d__Bacteria; p__Proteobacteria; c__Gammaproteobacteria; o__Pseudomonadales; f__Pseudomonadaceae; g__Pseudomonas; s__Pseudomonas_caeni	0.911476532
94235b528890afb8cb62b10c727c7d1c	d__Bacteria; p__Patescibacteria; c__Saccharimonadia; o__Saccharimonadales; f__Saccharimonadaceae; g__TM7a; s__uncultured_bacterium	0.967053283
e367c507f40fc1e94d1ebfe9c87b0145	d__Bacteria; p__Bacteroidota; c__Bacteroidia; o__Flavobacteriales; f__Flavobacteriaceae; g__Myroides	0.999999996
115d1cdedcfdc1a477e0b5e082763b4e	d__Bacteria; p__Bacteroidota; c__Bacteroidia; o__Bacteroidales; f__Dysgonomonadaceae; g__Proteiniphilum	0.756418009
a53b030ab802586ef4014da52ab48507	d__Bacteria; p__Firmicutes; c__Bacilli; o__Lactobacillales; f__Streptococcaceae; g__Streptococcus; s__Streptococcus_dysgalactiae	0.981841317
4dc0b759cf0a8a84b53817567901642b	d__Bacteria; p__Firmicutes; c__Clostridia; o__Lachnospirales; f__Lachnospiraceae; g__Lachnospiraceae_AC2044_group; s__uncultured_bacterium	0.795661393
e0a382763443683540b0eb093a171c59	d__Bacteria; p__Planctomycetota; c__Planctomycetes; o__Pirellulales; f__Pirellulaceae; g__p-1088-a5_gut_group; s__uncultured_bacterium	0.98002502
7de71739efa0a9d07dad1fa22cd599a7	d__Bacteria; p__Campilobacterota; c__Campylobacteria; o__Campylobacterales; f__Campylobacteraceae; g__Campylobacter	1
01dee391e1f141455332a4b78439907c	d__Bacteria; p__Firmicutes; c__Clostridia; o__Christensenellales; f__Christensenellaceae; g__Christensenellaceae_R-7_group; s__unidentified_rumen	0.867919902
04834ccdebaaaa52b0d102817bbdef23	d__Bacteria; p__Firmicutes; c__Bacilli; o__Lactobacillales; f__Aerococcaceae; g__Ignavigranum	0.768629848
9580aa8a52ec18a4e92e701cdb595faa	d__Bacteria; p__Firmicutes; c__Clostridia; o__Clostridiales; f__Clostridiaceae; g__Clostridium_sensu_stricto_1; s__Clostridium_perfringens	0.943759631
53d87be9d1cc8573bacbf288b5093644	d__Bacteria; p__Proteobacteria; c__Gammaproteobacteria; o__Pasteurellales; f__Pasteurellaceae; g__Actinobacillus; s__Actinobacillus_seminis	0.949372094
874ab95f59dfa7179935880f21bd999f	d__Bacteria; p__Bacteroidota; c__Bacteroidia; o__Bacteroidales; f__Prevotellaceae; g__Prevotella; s__unidentified_rumen	0.823406572
393a7a4e33d6c6b321be6a2a5852b04c	d__Bacteria; p__Bacteroidota; c__Bacteroidia; o__Bacteroidales; f__Porphyromonadaceae; g__Porphyromonas; s__uncultured_Bacteroides	0.992897236
b4289ab0a9a00034c1fbce477b2c4ded	d__Bacteria; p__Proteobacteria; c__Gammaproteobacteria; o__Pseudomonadales; f__Pseudomonadaceae; g__Pseudomonas	0.999863136
5a7dccdb7bbbcf3e53a20bd4d82f6b1c	d__Bacteria; p__Bacteroidota; c__Bacteroidia; o__Bacteroidales; f__Bacteroidaceae; g__Bacteroides; s__uncultured_Bacteroides	0.989281186
e54b40712e2f6b102c410fa6786140de	d__Bacteria; p__Bacteroidota; c__Bacteroidia; o__Flavobacteriales; f__Flavobacteriaceae; g__Flavobacterium; s__unidentified	0.729852542
cb8daea702d552bc36dc042ac860f553	d__Bacteria; p__Firmicutes; c__Clostridia; o__Peptostreptococcales-Tissierellales; f__Peptostreptococcales-Tissierellales; g__Helcococcus; s__Helcococcus_ovis	0.956254883
de652aaf199956fdcf2558c8084b8183	d__Bacteria; p__Firmicutes; c__Bacilli; o__Lactobacillales; f__Carnobacteriaceae; g__Atopostipes; s__uncultured_bacterium	0.932616189
8e8a0a64f033aae0b0302c80fd35b82a	d__Bacteria; p__Firmicutes; c__Clostridia; o__Clostridia_UCG-014; f__Clostridia_UCG-014; g__Clostridia_UCG-014	1
2659387058de95f7294a883bc6165390	d__Bacteria; p__Firmicutes; c__Clostridia; o__Peptostreptococcales-Tissierellales; f__Peptostreptococcales-Tissierellales; g__W5053; s__unidentified_marine	0.999579212
ebfa2bf5f3b4bcbc56de0128026b4ace	d__Bacteria; p__Firmicutes; c__Clostridia; o__Peptostreptococcales-Tissierellales; f__Peptostreptococcales-Tissierellales; g__Peptoniphilus; s__Peptoniphilus_coxii	0.984842509
7be4422f787e08e84d0f13a79cdf964e	d__Bacteria; p__Bacteroidota; c__Bacteroidia; o__Bacteroidales; f__Prevotellaceae; g__Prevotella; s__unidentified_rumen	0.870148364
922d33a2963d3e87a3d4df6b82371235	d__Bacteria; p__Firmicutes; c__Bacilli; o__Staphylococcales; f__Staphylococcaceae; g__Staphylococcus	0.999769874
5687d68a07d7abcbb4cf0ccb1b216417	d__Bacteria; p__Firmicutes; c__Clostridia; o__Peptostreptococcales-Tissierellales; f__Peptostreptococcales-Tissierellales; g__Tissierella	0.997486953
ddc099c7707bbdad0b9e90375ab4fd5f	d__Bacteria; p__Firmicutes; c__Clostridia; o__Lachnospirales; f__Lachnospiraceae; g__Acetitomaculum; s__uncultured_rumen	0.902724492
9f04d4582c00cc1372a4a536aaa64d65	d__Bacteria; p__Firmicutes; c__Bacilli; o__Bacillales; f__Planococcaceae	0.985289254
4e4b9f6890e8160bdb1da6c0c77a428c	d__Bacteria; p__Firmicutes; c__Clostridia; o__Peptostreptococcales-Tissierellales; f__Anaerovoracaceae; g__[Eubacterium]_nodatum_group; s__uncultured_bacterium	0.818224536
eb348507d6c13e8533c7da97fda7ebcf	d__Bacteria; p__Actinobacteriota; c__Coriobacteriia; o__Coriobacteriales; f__Atopobiaceae; g__Olsenella; s__uncultured_rumen	0.975248375
fe5c54042265ca34595224acd4869b45	d__Bacteria; p__Campilobacterota; c__Campylobacteria; o__Campylobacterales; f__Campylobacteraceae; g__Campylobacter	0.999999924
fae22780457b9d72667ebafe8632fc12	d__Archaea; p__Thermoplasmatota; c__Thermoplasmata; o__Methanomassiliicoccales; f__Methanomethylophilaceae; g__Candidatus_Methanoplasma; s__uncultured_archaeon	0.786063138
9e6673a93dd54763a645171cdd814fb0	d__Bacteria; p__Firmicutes; c__Clostridia; o__Lachnospirales; f__Lachnospiraceae	0.99999903
708c6bc1a5d53cfc1ddc9005074f699d	d__Bacteria; p__Bacteroidota; c__Bacteroidia; o__Bacteroidales; f__Porphyromonadaceae; g__Porphyromonas; s__Porphyromonas_levii	0.996575466
fa6a0588c8d7cc1c4cc221d0f0b4eb1e	d__Archaea; p__Euryarchaeota; c__Methanobacteria; o__Methanobacteriales; f__Methanobacteriaceae; g__Methanosphaera	1
71ad89f512da6dafb8cd269a4538e2b5	d__Bacteria; p__Proteobacteria; c__Gammaproteobacteria; o__Pseudomonadales; f__Pseudomonadaceae; g__Pseudomonas; s__Pseudomonas_pertucinogena	0.969229739
acf3254b982418a66a441a4b970ad5a5	d__Bacteria; p__Firmicutes; c__Clostridia; o__Oscillospirales; f__[Eubacterium]_coprostanoligenes_group; g__[Eubacterium]_coprostanoligenes_group	0.999966133
330c2471c93eee585fbef666afc9a99f	d__Bacteria; p__Bacteroidota; c__Bacteroidia; o__Sphingobacteriales; f__Lentimicrobiaceae; g__Lentimicrobium; s__Bacteroidia_bacterium	0.850194592
4220987b85e008394387802c0aeea47f	d__Bacteria; p__Firmicutes; c__Clostridia; o__Lachnospirales; f__Lachnospiraceae; g__Lachnospiraceae_NK3A20_group	0.999932548
01bfa193d6d356a20716b31a41c5efc0	d__Bacteria; p__Firmicutes; c__Clostridia; o__Peptostreptococcales-Tissierellales; f__Peptostreptococcales-Tissierellales	0.999966435
e57c5df6a9b3b982472e7754ed31f313	d__Bacteria; p__Proteobacteria; c__Gammaproteobacteria; o__Burkholderiales; f__Oxalobacteraceae; g__Massilia	0.998296203
ef83ed41a3dd28cb0ba3462ccddbe653	d__Bacteria; p__Bacteroidota; c__Bacteroidia; o__Bacteroidales; f__uncultured; g__uncultured	1
5c664a2c162271deb11541a9030ac243	d__Bacteria; p__Firmicutes; c__Clostridia; o__Clostridiales; f__Clostridiaceae; g__Clostridium_sensu_stricto_1	0.999200411
55cd773a68624a711191b1b665d6535e	d__Bacteria; p__Bacteroidota; c__Bacteroidia; o__Flavobacteriales; f__Weeksellaceae; g__Chryseobacterium	0.999953212
cb5920dd9bbe38e9d0c8e43a39ed848b	d__Bacteria; p__Firmicutes; c__Bacilli; o__Acholeplasmatales; f__Acholeplasmataceae; g__Acholeplasma	0.999667987
40a20ea7c9262cb1a12d790875e465c2	d__Bacteria; p__Firmicutes; c__Clostridia; o__Lachnospirales; f__Lachnospiraceae	0.999999339
df6bf412c8181ee9b56b93ecf118747e	d__Bacteria; p__Firmicutes; c__Clostridia; o__Peptostreptococcales-Tissierellales; f__Peptostreptococcales-Tissierellales; g__Helcococcus; s__Helcococcus_sueciensis	0.935920121
3c62df6d8c68d49426e71e95637bba5a	d__Bacteria; p__Proteobacteria; c__Gammaproteobacteria; o__Xanthomonadales; f__Xanthomonadaceae; g__uncultured; s__Luteimonas_sp.	0.84801722
ad9018f80e00f2ca4b48067195ac310d	d__Bacteria; p__Proteobacteria; c__Alphaproteobacteria; o__Caulobacterales; f__Caulobacteraceae; g__Brevundimonas	0.999999276
cf66bb25a13dcfdce0c497e9597fdf60	d__Bacteria; p__Bacteroidota; c__Bacteroidia; o__Bacteroidales; f__Prevotellaceae; g__Prevotella; s__Bacteroidales_bacterium	0.999916601
8e762bf37fa81bfa2f11889e274e7214	d__Bacteria; p__Bacteroidota; c__Bacteroidia; o__Bacteroidales; f__Dysgonomonadaceae; g__Fermentimonas	0.998348734
d86dad678e23f67b34bf72e754865498	d__Bacteria; p__Firmicutes; c__Bacilli; o__Staphylococcales; f__Staphylococcaceae; g__Staphylococcus	0.999605078
17f8ac5509557f28d22e3bca922c535c	d__Bacteria; p__Patescibacteria; c__Saccharimonadia; o__Saccharimonadales; f__Saccharimonadaceae; g__TM7a; s__uncultured_bacterium	0.996426229
c43aaf1aab93eda934533c32051a8e20	d__Bacteria; p__Bacteroidota; c__Bacteroidia; o__Bacteroidales; f__Porphyromonadaceae; g__Porphyromonas; s__Porphyromonas_sp.	0.998484598
6a7a6fed3a850c6bab631c438c0556c4	d__Bacteria; p__Actinobacteriota; c__Actinobacteria; o__Micrococcales; f__Micrococcaceae; g__Glutamicibacter	0.992671388
8fc5247a53e0ed575b63c707c8b06363	d__Bacteria; p__Firmicutes; c__Bacilli; o__Staphylococcales; f__Staphylococcaceae	0.999987965
9af2512a85cd520db2520af570b43f82	d__Bacteria; p__Bacteroidota; c__Bacteroidia; o__Flavobacteriales; f__Flavobacteriaceae; g__Myroides	0.811449619
1dfae7067a5c6ea0d599301eca2b4864	d__Bacteria; p__Firmicutes; c__Bacilli; o__Lactobacillales; f__Carnobacteriaceae; g__Atopostipes; s__uncultured_bacterium	0.984579284
cb0db18277323b1f0db8a57fef080696	d__Bacteria; p__Firmicutes; c__Bacilli; o__Lactobacillales; f__Carnobacteriaceae; g__Desemzia	0.956163537
82592ef3134510ff866f107cf521ed0e	d__Bacteria; p__Firmicutes; c__Clostridia; o__Lachnospirales; f__Lachnospiraceae	0.999998702
85c287e410da5ad20a9339fd41fe9b8b	d__Bacteria; p__Actinobacteriota; c__Actinobacteria; o__Corynebacteriales; f__Dietziaceae; g__Dietzia	0.999945533
ee68bd141d0efc556ef3599d9d58b13f	d__Bacteria; p__Actinobacteriota; c__Actinobacteria; o__Corynebacteriales; f__Nocardiaceae; g__Rhodococcus	0.999944404
14c6e9258b711db5cf4298d7261edefb	d__Bacteria; p__Bacteroidota; c__Bacteroidia; o__Bacteroidales; f__Prevotellaceae; g__Prevotella	0.999898343
6148b624654b8c599fcd0e3eb61b5777	d__Bacteria; p__Fusobacteriota; c__Fusobacteriia; o__Fusobacteriales; f__Fusobacteriaceae; g__Fusobacterium; s__Fusobacterium_necrophorum	0.984719699
69e95d0b4b9af4c7b18ef3b2ccf108fc	d__Bacteria; p__Firmicutes; c__Clostridia; o__Lachnospirales; f__Lachnospiraceae	0.984925659
f5a804d142e6d51705b5e75147cfdaf8	d__Bacteria; p__Actinobacteriota; c__Actinobacteria; o__Corynebacteriales; f__Corynebacteriaceae; g__Corynebacterium	0.990410574
024864c750b44ac7e6a4ddca80a0a290	d__Bacteria; p__Chloroflexi; c__Chloroflexia; o__Thermomicrobiales; f__JG30-KF-CM45; g__JG30-KF-CM45; s__bacterium_QTYC46b	0.799283832
2c51cef84ed4eff844e43acad20aa70f	d__Bacteria; p__Firmicutes; c__Clostridia; o__Peptostreptococcales-Tissierellales; f__Anaerovoracaceae; g__Family_XIII_AD3011_group; s__uncultured_bacterium	0.891671529
0dbb63d9aee197333df0c4a7ef521939	d__Bacteria; p__Actinobacteriota; c__Actinobacteria; o__Micrococcales; f__Microbacteriaceae; g__Pseudoclavibacter	0.853294848
bbb121252f0685ed4e00d537c4ca0272	d__Bacteria; p__Firmicutes; c__Clostridia; o__Peptostreptococcales-Tissierellales; f__Peptostreptococcales-Tissierellales; g__W5053; s__unidentified_marine	0.999672545
f3a0505ace66e8c9556201b1cc64abd9	d__Bacteria; p__Firmicutes; c__Clostridia; o__Peptostreptococcales-Tissierellales; f__Peptostreptococcaceae; g__Peptostreptococcaceae; s__uncultured_Firmicutes	0.994211842
107273e73071282e4d0f4a0b46548da5	d__Bacteria; p__Proteobacteria; c__Gammaproteobacteria; o__Aeromonadales; f__Aeromonadaceae; g__Aeromonas	0.970847009
2cd0c57bb905bc78119bc12ebfe2d657	d__Bacteria; p__Firmicutes; c__Clostridia; o__Oscillospirales; f__Butyricicoccaceae; g__UCG-009; s__uncultured_bacterium	0.999985993
36fd6eb75e24fe3e4e6d664b393e88a4	d__Bacteria; p__Firmicutes; c__Negativicutes; o__Veillonellales-Selenomonadales; f__Veillonellaceae; g__Negativicoccus; s__uncultured_bacterium	0.999999823
7d454750f52d9a1d4d1670b1796e35e7	d__Bacteria; p__Bacteroidota; c__Bacteroidia; o__Flavobacteriales; f__Flavobacteriaceae; g__Flavobacterium	0.999999994
227253fef87fe5013141954fceea878d	d__Bacteria; p__Actinobacteriota; c__Actinobacteria; o__Micrococcales; f__Micrococcaceae	0.99999884
f330e765325ac47997066c79007f76b7	d__Bacteria; p__Actinobacteriota; c__Actinobacteria; o__Micrococcales; f__Dermabacteraceae; g__Brachybacterium	0.999500568
c0a8f5074b73b0648d1a21b1f3d8ffaf	d__Bacteria; p__Firmicutes; c__Clostridia; o__Oscillospirales; f__Oscillospiraceae; g__NK4A214_group	0.999991014
761990f2335e81adc6d0571e165b083f	d__Bacteria; p__Firmicutes; c__Clostridia; o__Peptostreptococcales-Tissierellales; f__Peptostreptococcales-Tissierellales; g__Peptoniphilus; s__Peptoniphilus_olsenii	0.742749604
c493c447c39433601bfd209d4e5cd596	d__Bacteria; p__Actinobacteriota; c__Actinobacteria; o__Micrococcales; f__Micrococcaceae; g__Garicola; s__uncultured_bacterium	0.835989965
31a13304e3b57152bfa333eeedf28bf0	d__Bacteria; p__Bacteroidota; c__Bacteroidia; o__Flavobacteriales; f__Flavobacteriaceae; g__Flavobacterium; s__Flavobacterium_phocarum	0.98751376
b04e581f87a38a010e30db6b03af96b3	d__Bacteria; p__Firmicutes; c__Clostridia; o__Christensenellales; f__Christensenellaceae; g__Christensenellaceae_R-7_group	0.917071873
66c08e038278410220afc501d3de5e87	d__Bacteria; p__Firmicutes; c__Clostridia; o__Peptostreptococcales-Tissierellales; f__Anaerovoracaceae; g__Family_XIII_AD3011_group; s__uncultured_Clostridiales	0.916077981
40874d61006874f7c87d904707d320d9	d__Bacteria; p__Firmicutes; c__Clostridia; o__Clostridiales; f__Clostridiaceae; g__Clostridium_sensu_stricto_1	0.999144837
7ea1d0e27b92f13109dbb851372a64fc	d__Bacteria; p__Firmicutes; c__Clostridia; o__Peptostreptococcales-Tissierellales; f__Anaerovoracaceae; g__Family_XIII_AD3011_group; s__uncultured_bacterium	0.747735616
54e376388a26b0305942e307c58f6bc4	d__Bacteria; p__Bacteroidota; c__Bacteroidia; o__Bacteroidales; f__Bacteroidales_RF16_group; g__Bacteroidales_RF16_group	0.999999986
675360feb22989e299f1ad2a1c49ed62	d__Bacteria; p__Bacteroidota; c__Bacteroidia; o__Bacteroidales; f__Rikenellaceae; g__Rikenellaceae_RC9_gut_group; s__uncultured_Bacteroidales	0.85363812
72da5b14451af6cbfea62dde221e1490	d__Bacteria; p__Firmicutes; c__Bacilli; o__Lactobacillales; f__Carnobacteriaceae; g__Marinilactibacillus	0.756498221
9b88875ae478b8f34cd8ca586b4759f0	d__Bacteria; p__Actinobacteriota; c__Actinobacteria; o__Micrococcales; f__Intrasporangiaceae; g__Ornithinimicrobium	0.843838102
728c15c35a9e537f13f7bbe2b0429e12	d__Bacteria; p__Firmicutes; c__Bacilli; o__Staphylococcales; f__Staphylococcaceae; g__Jeotgalicoccus	0.997980541
2c5f648b1376cdbff3dfd78babdad784	d__Bacteria; p__Firmicutes; c__Clostridia; o__Peptostreptococcales-Tissierellales; f__Peptostreptococcales-Tissierellales; g__Guggenheimella; s__uncultured_bacterium	0.999997084
aec39c77e694c70f4ce3e4b2470a66e3	d__Bacteria; p__Proteobacteria; c__Gammaproteobacteria; o__Pseudomonadales; f__Pseudomonadaceae; g__Pseudomonas; s__bioreactor_metagenome	0.767787442
8f4496a6a6bdcbfbe4cdea4292d96d70	d__Bacteria; p__Firmicutes; c__Clostridia; o__Lachnospirales; f__Lachnospiraceae; g__Moryella; s__Moryella_indoligenes	0.952971681
a9103b7b3133c38463c2f0fc36967a22	d__Bacteria; p__Firmicutes; c__Bacilli; o__Lactobacillales; f__Carnobacteriaceae; g__Marinilactibacillus; s__uncultured_bacterium	0.727430842
acaaf8f00846c21e16f90866b82836a4	d__Bacteria; p__Bacteroidota; c__Bacteroidia; o__Bacteroidales; f__F082; g__F082; s__uncultured_bacterium	0.999983961
3c7afc17c1d53a50c724243cda52bd84	d__Bacteria; p__Firmicutes; c__Clostridia; o__Oscillospirales; f__Ruminococcaceae; g__uncultured; s__uncultured_bacterium	0.965790112
874b0d7424886965315980f780ddda0b	d__Bacteria; p__Firmicutes; c__Clostridia; o__Christensenellales; f__Christensenellaceae; g__Christensenellaceae_R-7_group	0.853648644
d46780485c07e2c267bdc324c8dd060b	d__Bacteria; p__Proteobacteria; c__Gammaproteobacteria; o__Pseudomonadales; f__Moraxellaceae	0.999999832
2c2a8f3f651ab53fcf8eb7bb125b5373	d__Bacteria; p__Planctomycetota; c__Planctomycetes; o__Pirellulales; f__Pirellulaceae; g__Roseimaritima	0.902976856
9e3c38d019cc68ac9ce0f1b0c6d0889e	d__Bacteria; p__Firmicutes; c__Clostridia; o__Lachnospirales; f__Lachnospiraceae	0.999999807
27df08171f46adde90324567d2479d62	d__Bacteria; p__Bacteroidota; c__Bacteroidia; o__Flavobacteriales; f__Weeksellaceae; g__Chryseobacterium	0.999975593
a44850412092976a460fb901e8814751	d__Bacteria; p__Bacteroidota; c__Bacteroidia; o__Flavobacteriales; f__Weeksellaceae; g__Chryseobacterium	0.999994841
2bce9c620fedd475d20360e8e396dccb	d__Bacteria; p__Firmicutes; c__Clostridia; o__Christensenellales; f__Christensenellaceae; g__Christensenellaceae_R-7_group	0.936037447
589611d2a152d1ae20aea56773c82b4b	d__Bacteria; p__Firmicutes; c__Clostridia; o__Christensenellales; f__Christensenellaceae; g__Christensenellaceae_R-7_group	0.95973382
b327578a63b8fe2e2740fb4fccdb483c	d__Bacteria; p__Bacteroidota; c__Bacteroidia; o__Flavobacteriales; f__Flavobacteriaceae; g__Aequorivita; s__uncultured_bacterium	0.920337436
f8adabedb731f11eca23db78cc74af04	d__Bacteria; p__Bacteroidota; c__Bacteroidia; o__Bacteroidales; f__Dysgonomonadaceae; g__Fermentimonas	0.998546465
f9dc63775ddecb3ddd2778a5884cb81b	d__Bacteria; p__Firmicutes; c__Bacilli; o__Mycoplasmatales; f__Mycoplasmataceae; g__Mycoplasma; s__Mycoplasmopsis_arginini	0.963201818
0ad58175b45ae3a98cf7d0fbcec3a1f0	d__Bacteria; p__Actinobacteriota; c__Actinobacteria; o__Micrococcales; f__Micrococcaceae	0.99998665
7cef15dbc37450997f934a4d74b07394	d__Bacteria; p__Firmicutes; c__Bacilli; o__Staphylococcales; f__Staphylococcaceae; g__Nosocomiicoccus; s__uncultured_bacterium	0.899221754
8d703908c09c7cb0da2a4398dd74f9f8	d__Bacteria; p__Firmicutes; c__Clostridia; o__Peptostreptococcales-Tissierellales; f__Peptostreptococcaceae; g__Terrisporobacter; s__uncultured_bacterium	0.702020902
28ccc4ff38640a986450539e09cfc99a	d__Bacteria; p__Bacteroidota; c__Bacteroidia; o__Bacteroidales; f__Bacteroidaceae; g__Bacteroides	0.999434381
77e8c011ba49812b2d8c2085785afe8a	d__Bacteria; p__Firmicutes; c__Bacilli; o__Bacillales; f__Planococcaceae; g__Sporosarcina	0.998651273
d5ddf5c81cfb44353f5f8e9f58828816	d__Bacteria; p__Firmicutes; c__Clostridia; o__Peptostreptococcales-Tissierellales; f__Peptostreptococcales-Tissierellales; g__Tissierella	0.988091458
2f56b1576c6594fe9341c81156f03c4e	d__Bacteria; p__Bacteroidota; c__Bacteroidia; o__Bacteroidales; f__Porphyromonadaceae; g__Porphyromonas	0.988592361
cd74681500871336db9f406b50bdab0d	d__Bacteria; p__Bacteroidota; c__Bacteroidia; o__Bacteroidales; f__Dysgonomonadaceae; g__Petrimonas; s__uncultured_bacterium	0.922234616
af42a3780c4f05b6729006403dd6d9d6	d__Bacteria; p__Fusobacteriota; c__Fusobacteriia; o__Fusobacteriales; f__Fusobacteriaceae; g__Fusobacterium; s__Fusobacterium_sp.	0.731137764
30242ff322d5761fc7c180f70f895606	d__Bacteria; p__Chloroflexi; c__Chloroflexia; o__Thermomicrobiales; f__JG30-KF-CM45; g__JG30-KF-CM45; s__metagenome	0.99301146
ad470d92771f25cd7bf65654616ca871	d__Bacteria; p__Actinobacteriota; c__Actinobacteria; o__Micrococcales; f__Intrasporangiaceae; g__Ornithinimicrobium	0.904552323
ac66a29c318fabd9937633309f5ae712	d__Bacteria; p__Verrucomicrobiota; c__Verrucomicrobiae; o__Verrucomicrobiales; f__Akkermansiaceae; g__Akkermansia; s__uncultured_bacterium	0.999999903
e95b5400b4b5428e3f39e87deefab9fc	d__Bacteria; p__Firmicutes; c__Clostridia; o__Lachnospirales; f__Lachnospiraceae; g__Lachnospiraceae_AC2044_group; s__uncultured_bacterium	0.735544894
df67f326e225f1078acb35ba5a53d323	d__Bacteria; p__Firmicutes; c__Clostridia; o__Lachnospirales; f__Lachnospiraceae	0.999998942
a01206f0b17de33744bdac813c3c6eca	d__Bacteria; p__Desulfobacterota; c__Desulfovibrionia; o__Desulfovibrionales; f__Desulfovibrionaceae; g__Desulfovibrio	0.999998983
dd0059f244c229ab1bd0f31261fb9168	d__Bacteria; p__Actinobacteriota; c__Actinobacteria; o__Micrococcales; f__Micrococcaceae; g__Nesterenkonia; s__Nesterenkonia_sp.	0.999280019
c9bddcc52cc87875c4efdb14e8c68875	d__Bacteria; p__Firmicutes; c__Clostridia; o__Oscillospirales; f__Ruminococcaceae; g__Ruminococcus	0.99975655
5fb0cddd85dbd64304a5786e2a8e0a7f	d__Bacteria; p__Proteobacteria; c__Gammaproteobacteria; o__Pseudomonadales; f__Pseudomonadaceae; g__Pseudomonas; s__Pseudomonas_pertucinogena	0.765207078
64f61cd70699054f850795a53dabda02	d__Bacteria; p__Firmicutes; c__Clostridia; o__Oscillospirales; f__UCG-010; g__UCG-010; s__uncultured_bacterium	0.962641428
f3e2c139e86617ce4bed2257ff3ef58c	d__Bacteria; p__Patescibacteria; c__Gracilibacteria; o__Absconditabacteriales_(SR1); f__Absconditabacteriales_(SR1); g__Absconditabacteriales_(SR1); s__SR1_bacterium	0.997321775
ebdb9da41e42205ed79932b09dfe4a8c	d__Bacteria; p__Firmicutes; c__Clostridia; o__Monoglobales; f__Monoglobaceae; g__Monoglobus	0.997119789
8523b98a8304aef5a4b0a9e36c453bf5	d__Bacteria; p__Firmicutes; c__Clostridia; o__Peptostreptococcales-Tissierellales; f__Peptostreptococcales-Tissierellales; g__Peptoniphilus	0.999999997
3d2675caa4e673ad4f64c3f9d15e713d	d__Bacteria; p__Actinobacteriota; c__Actinobacteria; o__Corynebacteriales; f__Corynebacteriaceae; g__Corynebacterium	0.949873809
57a3a1dc8b44bc66323c2f9f69e2f1c1	d__Bacteria; p__Proteobacteria; c__Gammaproteobacteria; o__Burkholderiales; f__Comamonadaceae; g__Comamonas	0.921516322
89e81f118bd09e3e072419dc71692229	d__Bacteria; p__Firmicutes; c__Negativicutes; o__Veillonellales-Selenomonadales; f__Veillonellaceae	0.974448105
b9b3385d440625801d5a5bf609929a43	d__Bacteria; p__Firmicutes; c__Clostridia; o__Oscillospirales; f__UCG-010; g__UCG-010; s__uncultured_Ruminococcaceae	0.897728821
fb3958b9233c24a65e79191f4d26d119	d__Bacteria; p__Firmicutes; c__Clostridia; o__Peptostreptococcales-Tissierellales; f__Peptostreptococcales-Tissierellales; g__Peptoniphilus; s__uncultured_bacterium	0.977823431
6d5f15fc7bdf7552e328bb8694c8b822	d__Bacteria; p__Bacteroidota; c__Bacteroidia; o__Flavobacteriales; f__Flavobacteriaceae; g__Myroides; s__bacterium_SM9-19	0.781380694
5a7b179b1b45f0fe2282f260bf073f60	d__Bacteria; p__Actinobacteriota; c__Actinobacteria; o__Propionibacteriales; f__Propionibacteriaceae; g__Cutibacterium	0.999989884
304edfa768ba0f0d1d8b414bd789140b	d__Bacteria; p__Deinococcota; c__Deinococci; o__Deinococcales; f__Trueperaceae; g__Truepera; s__uncultured_bacterium	0.746903119
d53083ea93723617178cbb3967a09ec0	d__Bacteria; p__Firmicutes; c__Bacilli; o__Mycoplasmatales; f__Mycoplasmataceae; g__Mycoplasma	1
7b440177656fb2fa93f1f3b0d3a36e48	d__Bacteria; p__Firmicutes; c__Clostridia; o__Peptostreptococcales-Tissierellales; f__Anaerovoracaceae; g__Mogibacterium	0.999999675
610462d9bc5768da4a7350f3e7a2f56f	d__Bacteria; p__Actinobacteriota; c__Coriobacteriia; o__Coriobacteriales; f__Atopobiaceae; g__Olsenella; s__uncultured_rumen	0.822386536
451dee82ce5fb2a49d1f4deb34798ac5	d__Bacteria; p__Firmicutes; c__Bacilli; o__Lactobacillales; f__Carnobacteriaceae; g__Atopostipes; s__uncultured_bacterium	0.998904416
32165935f72ded551f28f04c41ae7d84	d__Bacteria; p__Firmicutes; c__Bacilli; o__Lactobacillales; f__Carnobacteriaceae; g__Marinilactibacillus	0.859468289
67af3800a468bc598981dc217640c3b2	d__Bacteria; p__Firmicutes; c__Bacilli; o__Lactobacillales; f__Carnobacteriaceae	0.98446761
3d5291147b873f474c0d8322adc9f270	d__Bacteria; p__Proteobacteria; c__Gammaproteobacteria; o__Pseudomonadales; f__Pseudomonadaceae; g__Pseudomonas; s__Pseudomonas_pertucinogena	0.995337443
19329fd81dd0d424dc06d62cac834c0e	d__Bacteria; p__Firmicutes; c__Bacilli; o__Lactobacillales; f__Carnobacteriaceae; g__Alloiococcus; s__bacterium_1	0.890493358
a5dd25d5cd1e07b965bf1c914639a45b	d__Bacteria; p__Bacteroidota; c__Bacteroidia; o__Flavobacteriales; f__Flavobacteriaceae; g__Flavobacterium; s__uncultured_bacterium	0.72853498
79edd610641fe97a20310c1000001d09	d__Bacteria; p__Bacteroidota; c__Bacteroidia; o__Bacteroidales; f__Rikenellaceae; g__Alistipes; s__uncultured_bacterium	0.999366325
de327d0ba71716dc591ecfaf440226d5	d__Bacteria; p__Firmicutes; c__Clostridia; o__Lachnospirales; f__Lachnospiraceae	0.998384245
36e61350f3340bfcdfd81e8345684d27	d__Bacteria; p__Proteobacteria; c__Alphaproteobacteria; o__Rhodobacterales; f__Rhodobacteraceae; g__Paracoccus	0.9721316
be80fe6e84c2bae9737bd5ee5b9ca751	d__Bacteria; p__Actinobacteriota; c__Actinobacteria; o__Micrococcales; f__Micrococcaceae; g__Arthrobacter	0.91058163
70c9f2ca6c973d4afb7319f380a32672	d__Bacteria; p__Firmicutes; c__Clostridia; o__Oscillospirales	0.999999953
8d6c3556665807330eb59fe6cf4d40ca	d__Bacteria; p__Bacteroidota; c__Bacteroidia; o__Bacteroidales; f__M2PB4-65_termite_group; g__M2PB4-65_termite_group; s__uncultured_bacterium	0.99999942
96286250d926d637fe2f47db3baa3575	d__Bacteria; p__Actinobacteriota; c__Actinobacteria; o__Micrococcales; f__Brevibacteriaceae; g__Brevibacterium	0.999997516
84610f93ce43a1e1c873035ff9fc65af	d__Bacteria; p__Actinobacteriota; c__Actinobacteria; o__Micrococcales; f__Intrasporangiaceae	0.984203273
1922c6ea3fe874f8272ab0f4dcab6760	d__Bacteria; p__Firmicutes; c__Clostridia; o__Oscillospirales; f__Ruminococcaceae; g__Candidatus_Soleaferrea; s__uncultured_bacterium	0.798285864
4d1dca5313295f99bd4f3b7b78250eb9	d__Bacteria; p__Firmicutes; c__Clostridia; o__Christensenellales; f__Christensenellaceae; g__Christensenellaceae_R-7_group; s__uncultured_bacterium	0.861774304
791ef74e2ce097c7ebb3eea8f22d0ec0	d__Bacteria; p__Firmicutes; c__Clostridia; o__Oscillospirales; f__Ruminococcaceae; g__Ruminococcus	0.999137051
4bbd9504dad6cf64eddc160622fad92e	d__Bacteria; p__Firmicutes; c__Clostridia; o__Oscillospirales; f__Butyricicoccaceae; g__UCG-009; s__uncultured_bacterium	0.999989011
c80f33f30db74aa86f92b17a39694397	d__Bacteria; p__Firmicutes; c__Bacilli; o__Lactobacillales; f__Carnobacteriaceae; g__Atopostipes; s__uncultured_bacterium	0.926367888
a2e3e0fd34f5b7b30b6696b4d5da7f95	d__Bacteria; p__Firmicutes; c__Clostridia; o__Peptostreptococcales-Tissierellales; f__Peptostreptococcales-Tissierellales; g__Anaerosalibacter	0.998931419
87f194f73d29a37d82b796a25c6fa797	d__Bacteria; p__Bacteroidota; c__Bacteroidia; o__Bacteroidales; f__Marinilabiliaceae; g__uncultured	0.964377152
2828cbbe163e824e587b01c4196e6e93	d__Bacteria; p__Firmicutes; c__Clostridia; o__Peptostreptococcales-Tissierellales; f__Peptostreptococcales-Tissierellales; g__Peptoniphilus	0.999999788
451e640aff12b38c25e5f220b85cb866	d__Bacteria; p__Firmicutes; c__Clostridia; o__Peptostreptococcales-Tissierellales; f__Anaerovoracaceae; g__Mogibacterium	0.99973922
c8e6a47b409e67d435c0d6771fc08107	d__Bacteria; p__Bacteroidota; c__Bacteroidia; o__Bacteroidales; f__Bacteroidaceae; g__Bacteroides; s__uncultured_Bacteroides	0.969159311
b372d86512bb9760ee042ba768608d46	d__Bacteria; p__Chloroflexi; c__Chloroflexia; o__Thermomicrobiales; f__JG30-KF-CM45; g__JG30-KF-CM45; s__uncultured_bacterium	0.995269672
e6def0959513d1677f6221d14349ec1a	d__Bacteria; p__Proteobacteria; c__Gammaproteobacteria; o__Pseudomonadales; f__Pseudomonadaceae; g__Pseudomonas; s__Pseudomonas_caeni	0.970571776
db2308350144433adf3e1888a1541317	d__Bacteria; p__Firmicutes; c__Clostridia; o__Oscillospirales; f__[Eubacterium]_coprostanoligenes_group; g__[Eubacterium]_coprostanoligenes_group; s__uncultured_bacterium	0.789659521
73d826dabdbddbea0bd4551bb3d87046	d__Bacteria; p__Proteobacteria; c__Alphaproteobacteria; o__Rhodobacterales; f__Rhodobacteraceae; g__Paracoccus	0.992843209
fcaa483d57afc07bc95e9eb97bfb0711	d__Bacteria; p__Proteobacteria; c__Gammaproteobacteria; o__Burkholderiales; f__Alcaligenaceae; g__Pusillimonas; s__Alcaligenaceae_bacterium	0.944386311
4fcca00f6bae69a2d98d7256442a9f92	d__Bacteria; p__Bacteroidota; c__Bacteroidia; o__Bacteroidales; f__Bacteroidales_RF16_group; g__Bacteroidales_RF16_group; s__uncultured_Porphyromonadaceae	0.938110245
eea770a0c7580db5b343efd8fc07f55f	d__Bacteria; p__Firmicutes; c__Clostridia; o__Christensenellales; f__Christensenellaceae; g__Christensenellaceae_R-7_group	0.974531396
d32e579b3ae7b2aae8d5bf9f027c29af	d__Bacteria; p__Proteobacteria; c__Gammaproteobacteria; o__Burkholderiales; f__Comamonadaceae; g__Delftia	0.852572059
9246f433026886bd09b2fd2903ff644a	d__Bacteria; p__Firmicutes; c__Clostridia; o__Peptostreptococcales-Tissierellales; f__Peptostreptococcales-Tissierellales; g__Helcococcus; s__uncultured_bacterium	0.999999859
effe5fdf71eb9a36ac4993ddbc162ef2	d__Bacteria; p__Bacteroidota; c__Bacteroidia; o__Flavobacteriales; f__Flavobacteriaceae; g__Gelidibacter	0.915492761
9676d247c8609d9a7b39e1ad2b441d60	d__Bacteria; p__Bacteroidota; c__Bacteroidia; o__Bacteroidales; f__Rikenellaceae; g__Rikenellaceae_RC9_gut_group; s__uncultured_Bacteroidales	0.844195418
c3e0de647796e5f938f69cd5c7f7d307	d__Bacteria; p__Bacteroidota; c__Bacteroidia; o__Bacteroidales; f__Bacteroidaceae; g__Bacteroides; s__uncultured_Bacteroides	0.986244903
34526db96b17bb9ee15c93c6ca5ebf7c	d__Bacteria; p__Firmicutes; c__Clostridia; o__Oscillospirales; f__Oscillospiraceae; g__NK4A214_group; s__uncultured_rumen	0.778036989
a0388fdaa2936be8ddf003534b2fb66e	d__Bacteria; p__Firmicutes; c__Clostridia; o__Christensenellales; f__Christensenellaceae; g__Christensenellaceae_R-7_group	0.972151028
124f6cfac6710928fc0ab9a7b46c71e2	d__Bacteria; p__Actinobacteriota; c__Coriobacteriia; o__Coriobacteriales; f__Atopobiaceae; g__Olsenella	0.999981217
2a0975bfb27bb4d83505b0b8eca3241f	d__Bacteria; p__Firmicutes; c__Clostridia; o__Peptostreptococcales-Tissierellales; f__Peptostreptococcaceae; g__Peptostreptococcaceae; s__uncultured_Firmicutes	0.99995453
44c0ca4b8dab9c16a3bd1b76bcb8d721	d__Bacteria; p__Firmicutes; c__Bacilli; o__Lactobacillales; f__Carnobacteriaceae; g__uncultured; s__uncultured_bacterium	0.974066139
20c3b0c5fb36cb0cf4fbc0ef89567f38	d__Bacteria; p__Actinobacteriota; c__Actinobacteria; o__Micrococcales; f__Micrococcaceae	0.999998304
67d6db8ed82e65de270d6d8e02e947be	d__Bacteria; p__Firmicutes; c__Clostridia; o__Christensenellales; f__Christensenellaceae; g__Christensenellaceae_R-7_group; s__uncultured_prokaryote	0.765647586
50fb93dad525b440dc193bc631872eba	d__Bacteria; p__Actinobacteriota; c__Actinobacteria; o__Propionibacteriales; f__Nocardioidaceae; g__Nocardioides	0.999999183
d08265a47142de2acb6ed6c3acb609f6	d__Bacteria; p__Planctomycetota; c__Planctomycetes; o__Pirellulales; f__Pirellulaceae; g__CPla-4_termite_group; s__uncultured_bacterium	0.998394876
4e0763702795e6afb59e7d22281a0099	d__Bacteria; p__Firmicutes; c__Bacilli; o__Staphylococcales; f__Staphylococcaceae; g__Staphylococcus	0.998915915
10f1f2e98469d13b7850dca60fcb3713	d__Bacteria; p__Proteobacteria; c__Gammaproteobacteria; o__Pasteurellales; f__Pasteurellaceae; g__Mannheimia	0.931673483
fd1098cd571337c869bc804919b0f630	d__Bacteria; p__Firmicutes; c__Bacilli; o__Bacillales	0.999977391
7561285e94e13ef082f1cfd40f440b88	d__Bacteria; p__Firmicutes; c__Clostridia; o__Monoglobales; f__Monoglobaceae; g__Monoglobus; s__uncultured_bacterium	0.986318155
4baa1ed8a2c49a689b61cfc92cb65a20	d__Bacteria; p__Firmicutes; c__Clostridia; o__Peptostreptococcales-Tissierellales; f__Peptostreptococcaceae	0.823491919
f1e9837a2c2ce87cfb1f1974c2282293	d__Bacteria; p__Bacteroidota; c__Bacteroidia; o__Bacteroidales; f__Bacteroidaceae; g__Bacteroides; s__uncultured_Bacteroides	0.984566406
d062aab2d581a40e622dc728e96ff07d	d__Bacteria; p__Firmicutes; c__Bacilli; o__Lactobacillales; f__Carnobacteriaceae; g__Atopostipes; s__uncultured_bacterium	0.786910847
881a4908e98d4751f9986477b3cc4e3e	d__Bacteria; p__Proteobacteria; c__Gammaproteobacteria; o__Cellvibrionales; f__Cellvibrionaceae; g__uncultured; s__uncultured_bacterium	0.999929232
3e4f91db6823551620d4d9801d39c098	d__Bacteria; p__Actinobacteriota; c__Actinobacteria; o__Micrococcales; f__Micrococcaceae; g__Yaniella	0.743012811
ed0d121f14ecb03714543998aed34749	d__Bacteria; p__Firmicutes; c__Negativicutes; o__Veillonellales-Selenomonadales; f__Selenomonadaceae; g__Selenomonas	0.999827759
800f47ba0166b6ffa43378de8e20443a	d__Bacteria; p__Bacteroidota; c__Bacteroidia; o__Flavobacteriales; f__Weeksellaceae; g__Chryseobacterium	0.999992478
7da25e99ed98db8d449f7500ac31081c	d__Bacteria; p__Firmicutes; c__Clostridia; o__Oscillospirales; f__Oscillospiraceae; g__UCG-005; s__uncultured_Ruminococcaceae	0.934390986
3c86a581576dc72a5998453634b9f2da	d__Bacteria; p__Firmicutes; c__Clostridia; o__Peptostreptococcales-Tissierellales; f__Peptostreptococcaceae; g__Filifactor	0.999999994
e898620b82d3ae5814a1888c8888639a	d__Bacteria; p__Proteobacteria; c__Gammaproteobacteria; o__Pseudomonadales; f__Pseudomonadaceae; g__Pseudomonas	0.997974605
eee02bbb8eac8dcde87a5e57e72fe666	d__Bacteria; p__Actinobacteriota; c__Actinobacteria; o__Corynebacteriales; f__Corynebacteriaceae; g__Corynebacterium	0.996183347
2d03dea4acf9046fa2c3409f98b095be	d__Bacteria; p__Chloroflexi; c__Chloroflexia; o__Thermomicrobiales; f__JG30-KF-CM45; g__JG30-KF-CM45; s__bacterium_QTYC46b	0.896860187
cc761daf51f27c423da57f3f1f0ff5cc	d__Bacteria; p__Proteobacteria; c__Gammaproteobacteria; o__Enterobacterales; f__Erwiniaceae; g__Pantoea	0.768091924
8fd0e437185b7d7550508376c4d275de	d__Bacteria; p__Firmicutes; c__Negativicutes; o__Veillonellales-Selenomonadales; f__Veillonellaceae; g__Veillonella	0.999998961
226546f52a3695f09540d7cec92d84cc	d__Bacteria; p__Proteobacteria; c__Gammaproteobacteria; o__Pseudomonadales; f__Moraxellaceae; g__Moraxella; s__Moraxella_oblonga	0.999999345
3b0d7c4dc130a577138b45939cfecab7	d__Bacteria; p__Firmicutes; c__Clostridia; o__Christensenellales; f__Christensenellaceae; g__Christensenellaceae_R-7_group	0.960384568
c81573741de518cbe3218579f62107d8	d__Bacteria; p__Proteobacteria; c__Gammaproteobacteria; o__Xanthomonadales; f__Xanthomonadaceae; g__Luteimonas	0.999151367
778fc4de06c4c9dfde808a996313b1c2	d__Bacteria; p__Actinobacteriota; c__Actinobacteria; o__Actinomycetales; f__Actinomycetaceae; g__Trueperella	0.999984104
625f7e5b7f5de16668174979e9f9de9a	d__Archaea; p__Euryarchaeota; c__Methanobacteria; o__Methanobacteriales; f__Methanobacteriaceae; g__Methanobrevibacter; s__Methanobrevibacter_ruminantium	0.80296674
78edd7a850c704a7278002e2a00ab3da	d__Bacteria; p__Bacteroidota; c__Bacteroidia; o__Bacteroidales; f__Porphyromonadaceae; g__Porphyromonas; s__Porphyromonas_sp.	0.999930788
ba25f50cbc2dba19a6dcb73b3871f483	d__Bacteria; p__Firmicutes; c__Clostridia; o__Lachnospirales; f__Lachnospiraceae; g__Lachnospiraceae_UCG-001; s__uncultured_Lachnospiraceae	0.997632106
ef5c4ca3180721d1586b4bf5ecb2b914	d__Bacteria; p__Firmicutes; c__Clostridia; o__Christensenellales; f__Christensenellaceae; g__Christensenellaceae_R-7_group	0.972503575
ad8b8f2891565353a1762792e35b76ce	d__Bacteria; p__Firmicutes; c__Clostridia; o__Peptostreptococcales-Tissierellales; f__Peptostreptococcaceae; g__Peptostreptococcus; s__Peptostreptococcus_sp.	0.952743491
c889beb71398e7c3bbcfd43ae688e6ea	d__Bacteria; p__Bacteroidota; c__Bacteroidia; o__Bacteroidales; f__Prevotellaceae; g__Prevotella; s__Prevotella_sp.	0.994203526
219ff31fec2d566e69fdba20ae365754	d__Bacteria; p__Actinobacteriota; c__Actinobacteria; o__Micrococcales; f__Micrococcaceae; g__Arthrobacter	0.864894536
f833fb830848c86fee4058ee42a8287a	d__Bacteria; p__Proteobacteria; c__Alphaproteobacteria; o__Rhodobacterales; f__Rhodobacteraceae; g__Paracoccus; s__uncultured_bacterium	0.700093396
8adadd953ff6f3831d8492aaecdbe713	d__Bacteria; p__Proteobacteria; c__Gammaproteobacteria; o__Aeromonadales; f__Succinivibrionaceae; g__Succinivibrio; s__uncultured_rumen	0.853434104
96ab2006325afd0928e31cdb82d89c8a	d__Bacteria; p__Firmicutes; c__Clostridia; o__Lachnospirales; f__Lachnospiraceae	0.999999204
9c141e0c187734bdd5a33f7ccdfda0bd	d__Bacteria; p__Firmicutes; c__Clostridia; o__Oscillospirales; f__[Eubacterium]_coprostanoligenes_group; g__[Eubacterium]_coprostanoligenes_group	0.999993916
d3a05895dbaf296cfcdf8ee7696b72be	d__Bacteria; p__Proteobacteria; c__Gammaproteobacteria; o__Burkholderiales; f__Alcaligenaceae; g__Oligella; s__Oligella_urethralis	0.756951839
560dbdd8986d2389009e95ddd1773890	d__Bacteria; p__Firmicutes; c__Clostridia; o__Oscillospirales; f__[Eubacterium]_coprostanoligenes_group; g__[Eubacterium]_coprostanoligenes_group; s__uncultured_bacterium	0.83073247
98f2d19ba5638638a4c06ae468b42f6a	d__Bacteria; p__Desulfobacterota; c__Desulfovibrionia; o__Desulfovibrionales; f__Desulfovibrionaceae; g__Mailhella; s__uncultured_bacterium	0.999999977
562a0eb057eb7e0f5f122ec8b90046c4	d__Bacteria; p__Firmicutes; c__Bacilli; o__Bacillales; f__Planococcaceae; g__Lysinibacillus	0.814491999
a2d62443fd2b65934367891c1c04c298	d__Bacteria; p__Proteobacteria; c__Alphaproteobacteria; o__Rickettsiales; f__Mitochondria; g__Mitochondria; s__Diplazium_pycnocarpon	0.979024693
e2a0c9ce605ab875088c4c043cf35f71	d__Bacteria; p__Actinobacteriota; c__Actinobacteria; o__Corynebacteriales; f__Corynebacteriaceae; g__Corynebacterium	0.999920358
384f1d7dbdd0280deb8931e3a88de8f9	d__Bacteria; p__Actinobacteriota; c__Actinobacteria; o__Micrococcales; f__Microbacteriaceae; g__Leucobacter	0.999235208
7447d2709dcb7a7e429f6c479fefd58e	d__Bacteria; p__Actinobacteriota; c__Actinobacteria; o__Corynebacteriales; f__Corynebacteriaceae; g__Corynebacterium	0.999638712
64348c39121b062cec50535a9545dca5	d__Bacteria; p__Spirochaetota; c__Spirochaetia; o__Spirochaetales; f__Spirochaetaceae; g__Treponema; s__uncultured_bacterium	0.904336112
204195fe3fa99cbdb88dbb3960f95e94	d__Bacteria; p__Bacteroidota; c__Bacteroidia; o__Flavobacteriales; f__Weeksellaceae; g__Ornithobacterium; s__uncultured_bacterium	0.937743697
9f4d881b82d709e48da828f0f890657f	d__Bacteria; p__Bacteroidota; c__Bacteroidia; o__Bacteroidales; f__Bacteroidaceae; g__Bacteroides; s__uncultured_Bacteroides	0.94449824
7ef4ce0ffd2374935d4c34e036dc844b	d__Bacteria; p__Actinobacteriota; c__Actinobacteria; o__Corynebacteriales; f__Corynebacteriaceae; g__Corynebacterium	0.997913495
702e821793e8ad73e60a49ee91165118	d__Bacteria; p__Firmicutes; c__Bacilli; o__Thermoactinomycetales; f__Thermoactinomycetaceae; g__Thermoactinomyces; s__Thermoactinomyces_sp.	0.724479185
f725622a09356daf61955c31d06570f6	d__Bacteria; p__Actinobacteriota; c__Actinobacteria; o__Propionibacteriales; f__Nocardioidaceae	0.99999346
4843b9a26cce2ea920727c354446f1de	d__Bacteria; p__Firmicutes; c__Bacilli; o__Staphylococcales; f__Staphylococcaceae; g__Salinicoccus	0.738861931
bcbfb29196d6027d95ba7b81efe67355	d__Bacteria; p__Chloroflexi; c__Chloroflexia; o__Thermomicrobiales; f__JG30-KF-CM45; g__JG30-KF-CM45; s__uncultured_bacterium	0.961187505
9e6614c71878787b1a985d4ebf2c1f55	d__Bacteria; p__Bacteroidota; c__Bacteroidia; o__Bacteroidales; f__Prevotellaceae; g__Prevotella; s__Prevotella_sp.	0.992723941
d6be0a8a02d6b82a3a12d6d7619de4b9	d__Bacteria; p__Firmicutes; c__Clostridia; o__Peptostreptococcales-Tissierellales; f__Peptostreptococcales-Tissierellales; g__Anaerococcus; s__Anaerococcus_prevotii	0.848396495
0c2a07b74aa763ef8b2ec3b961dd1183	d__Bacteria; p__Firmicutes; c__Bacilli; o__Staphylococcales; f__Staphylococcaceae; g__Aliicoccus; s__uncultured_bacterium	0.84607138
4e3dc2a8058e5b9583ef99f8281723cb	d__Bacteria; p__Firmicutes; c__Clostridia; o__Lachnospirales; f__Lachnospiraceae	0.999999212
9d00fbea341e341a29813f582d1f6720	d__Bacteria; p__Fusobacteriota; c__Fusobacteriia; o__Fusobacteriales; f__Fusobacteriaceae; g__Fusobacterium; s__Fusobacterium_necrophorum	0.991734351
0b56876aa4a51322a853981c586689b2	d__Bacteria; p__Firmicutes; c__Clostridia; o__Christensenellales; f__Christensenellaceae; g__Christensenellaceae_R-7_group; s__uncultured_rumen	0.961123592
3a22fd89318b540964056763a3165cfb	d__Bacteria; p__Campilobacterota; c__Campylobacteria; o__Campylobacterales; f__Campylobacteraceae; g__Campylobacter; s__Campylobacter_sp.	0.771756107
6d34f56c44bf67011b71f5182ad72938	d__Bacteria; p__Proteobacteria; c__Alphaproteobacteria; o__Rhodospirillales; f__uncultured; g__uncultured; s__uncultured_Alphaproteobacteria	0.976268567
b5a75ee30645cb947ad835d87d6cfa11	d__Bacteria; p__Chloroflexi; c__Chloroflexia; o__Thermomicrobiales; f__JG30-KF-CM45; g__JG30-KF-CM45; s__uncultured_bacterium	0.997581238
11192f155da37f19331a1f8937898102	d__Bacteria; p__Firmicutes; c__Bacilli; o__Staphylococcales; f__Staphylococcaceae; g__Macrococcus; s__uncultured_bacterium	0.812500676
c45b3f83c45303e4cd4c8de10e26370e	d__Bacteria; p__Proteobacteria; c__Gammaproteobacteria; o__Pasteurellales; f__Pasteurellaceae; g__Bibersteinia; s__Bibersteinia_trehalosi	0.908384861
416a571c51d3c5d8ddf76ca481ff70fd	d__Bacteria; p__Firmicutes; c__Clostridia; o__Lachnospirales; f__Lachnospiraceae; g__Dorea; s__uncultured_Lachnospiraceae	0.764193853
5f0b355a1deb3a9e5cae46692fde9f2d	d__Bacteria; p__Proteobacteria; c__Gammaproteobacteria; o__Pseudomonadales; f__Moraxellaceae; g__Psychrobacter	0.999996956
0034e3d0368ec41aeb7f346b434f8d46	d__Bacteria; p__Firmicutes; c__Clostridia; o__Oscillospirales; f__Ruminococcaceae	0.995883543
a733a1e29a1fd8ad6f57a365ce47d76a	d__Bacteria; p__Deinococcota; c__Deinococci; o__Deinococcales; f__Deinococcaceae; g__Deinococcus; s__Deinococcus_sp.	0.858661026
d829bee4984f82ffc2453212157caf96	d__Bacteria; p__Proteobacteria; c__Alphaproteobacteria; o__Rhizobiales; f__Xanthobacteraceae; g__Bradyrhizobium	0.807696082
643078f0284faa2290e9c14697d29c4d	d__Bacteria; p__Firmicutes; c__Bacilli; o__Bacillales; f__Planococcaceae	0.999040462
21ad41a274e73a166842de71b1227e5b	d__Bacteria; p__Proteobacteria; c__Gammaproteobacteria; o__Xanthomonadales; f__Xanthomonadaceae; g__Luteimonas	0.985538768
6a94725bdca0441e1c0fd8cc1645cafb	d__Bacteria; p__Firmicutes; c__Bacilli; o__Lactobacillales; f__Streptococcaceae; g__Streptococcus; s__Streptococcus_suis	0.722121019
540ef91c2a7f855b5ba7c13da11aff4f	d__Bacteria; p__Firmicutes; c__Clostridia; o__Peptostreptococcales-Tissierellales; f__Peptostreptococcaceae; g__Peptostreptococcaceae; s__uncultured_Firmicutes	0.999995479
1935b9726fc8e67ef0b72ec5208097ce	d__Bacteria; p__Actinobacteriota; c__Actinobacteria; o__Frankiales; f__Nakamurellaceae; g__Nakamurella; s__uncultured_bacterium	0.759593822
e8f506b37852bebb7e958b1fb38be050	d__Bacteria; p__Firmicutes; c__Clostridia; o__Peptostreptococcales-Tissierellales; f__Peptostreptococcales-Tissierellales; g__Peptoniphilus; s__Clostridiales_bacterium	0.99729524
557e45bfe06a389353d74a4dde01ed7c	d__Bacteria; p__Proteobacteria; c__Alphaproteobacteria; o__Rickettsiales; f__Mitochondria; g__Mitochondria; s__Diplazium_pycnocarpon	0.92685219
dab3b979402aa4cd2d80a634486da5c7	d__Bacteria; p__Proteobacteria; c__Gammaproteobacteria; o__Pasteurellales; f__Pasteurellaceae; g__Mannheimia; s__Mannheimia_sp.	0.898639966
943044e578890f056435fc195d922f76	d__Bacteria; p__Firmicutes; c__Clostridia; o__Peptostreptococcales-Tissierellales; f__Peptostreptococcaceae	0.770144063
e642826bbcfde454071fc8ddc51f4727	d__Bacteria; p__Firmicutes; c__Bacilli; o__Staphylococcales; f__Staphylococcaceae	0.999907028
c85c238f252d894ab0509a34a5de98c1	d__Bacteria; p__Proteobacteria; c__Alphaproteobacteria; o__Rhizobiales; f__Rhizobiaceae	0.997305715
f7f01dd7e261b6d2bfe255e6ff0a39cc	d__Bacteria; p__Proteobacteria; c__Gammaproteobacteria; o__Pseudomonadales; f__Pseudomonadaceae; g__Pseudomonas; s__Pseudomonas_pertucinogena	0.993979196
cb0078ebcbaf80d2d5564fae95c5993f	d__Bacteria; p__Firmicutes; c__Bacilli; o__Lactobacillales; f__Streptococcaceae; g__Streptococcus	0.999995117
c8c6bfe5944c5d6b385034ee1b70d3f3	d__Bacteria; p__Bacteroidota; c__Bacteroidia; o__Flavobacteriales; f__Flavobacteriaceae; g__Ulvibacter; s__uncultured_bacterium	0.999995895
4bc01bc8f96d637800d5b73e009374c2	d__Bacteria; p__Firmicutes; c__Bacilli; o__Bacillales; f__Planococcaceae; g__Savagea; s__Savagea_faecisuis	0.99511269
923dbf557a7f33301869c302ae721a8b	d__Bacteria; p__Firmicutes; c__Clostridia; o__Clostridia; f__Hungateiclostridiaceae; g__Fastidiosipila; s__uncultured_bacterium	0.992466408
5ad738fe1531ef5137c7c04935a8ea30	d__Bacteria; p__Actinobacteriota; c__Actinobacteria; o__Micrococcales; f__Intrasporangiaceae; g__Ornithinicoccus; s__uncultured_bacterium	0.934116883
517fc0788229332c6112ef5ba4a646da	d__Bacteria; p__Firmicutes; c__Clostridia; o__Peptostreptococcales-Tissierellales; f__Anaerovoracaceae	0.999999969
bb32d53acf50af1fbb9a78cb75356997	d__Bacteria; p__Bacteroidota; c__Bacteroidia; o__Bacteroidales; f__Rikenellaceae; g__Rikenellaceae_RC9_gut_group; s__uncultured_Bacteroidales	0.722602808
ef5a8c84a9a2444c94cec7dd8e39a707	d__Bacteria; p__Actinobacteriota; c__Actinobacteria; o__Corynebacteriales; f__Corynebacteriaceae; g__Corynebacterium; s__Corynebacterium_glutamicum	0.873301725
9987ad805d39af112be9c0f88025ff7b	d__Bacteria; p__Bacteroidota; c__Bacteroidia; o__Flavobacteriales; f__Weeksellaceae; g__Chryseobacterium	0.999777203
ad0526621f93c7398715e1debc540ae0	d__Bacteria; p__Actinobacteriota; c__Actinobacteria; o__Corynebacteriales; f__Corynebacteriaceae; g__Corynebacterium; s__Corynebacterium_pilosum	0.727790537
b63a2fa97e0194e81430f1deac90b2a5	d__Bacteria; p__Firmicutes; c__Clostridia; o__Peptostreptococcales-Tissierellales; f__Peptostreptococcales-Tissierellales; g__Anaerococcus; s__uncultured_bacterium	0.895086853
d2c206f25d59a47f67a818755400c9fc	d__Bacteria; p__Firmicutes; c__Clostridia; o__Oscillospirales; f__[Eubacterium]_coprostanoligenes_group; g__[Eubacterium]_coprostanoligenes_group; s__uncultured_bacterium	0.909112018
ca9d34e74f0d3970217d8231e59cb842	d__Bacteria; p__Firmicutes; c__Clostridia; o__Christensenellales; f__Christensenellaceae; g__Christensenellaceae_R-7_group; s__unidentified_rumen	0.927349267
55e2d7da8ea712bbd4185968a4841314	d__Bacteria; p__Actinobacteriota; c__Actinobacteria; o__Micrococcales; f__Micrococcaceae; g__Enteractinococcus; s__uncultured_bacterium	0.75897443
04b4d3983e1f8ad7feee6d4ef1291e78	d__Bacteria; p__Firmicutes; c__Clostridia; o__Peptostreptococcales-Tissierellales; f__Anaerovoracaceae; g__[Eubacterium]_nodatum_group; s__uncultured_bacterium	0.950841375
4e9a75a66714df80a320e21d5a5acce8	d__Archaea; p__Halobacterota; c__Methanomicrobia; o__Methanomicrobiales; f__Methanocorpusculaceae; g__Methanocorpusculum; s__uncultured_archaeon	0.914903153
e15a045ec97fa8b18f929255db529561	d__Bacteria; p__Firmicutes; c__Clostridia; o__Christensenellales; f__Christensenellaceae; g__Christensenellaceae_R-7_group; s__uncultured_rumen	0.818659665
277338a10efe4b99fc439b2245b99574	d__Bacteria; p__Actinobacteriota; c__Actinobacteria; o__Propionibacteriales; f__Nocardioidaceae	0.999997078
fd2253cf699553199efaeb3132856678	d__Bacteria; p__Firmicutes; c__Bacilli; o__Lactobacillales; f__Carnobacteriaceae	0.999854855
60bc6cae3a61afdcf7e281aed29a455c	d__Bacteria; p__Actinobacteriota; c__Actinobacteria; o__Micrococcales; f__Microbacteriaceae; g__Pseudoclavibacter; s__uncultured_bacterium	0.878391045
24a351a68dd97c97681ef433d8520148	d__Bacteria; p__Proteobacteria; c__Gammaproteobacteria; o__Burkholderiales; f__Comamonadaceae; g__Simplicispira	0.965417368
a112753cc9271048aefdac98b1886072	d__Bacteria; p__Bacteroidota; c__Bacteroidia; o__Bacteroidales; f__Rikenellaceae; g__Alistipes; s__uncultured_bacterium	0.7079443
5c8dd0738dd09e6bc039e9eb5e853db7	d__Bacteria; p__Firmicutes; c__Bacilli; o__Staphylococcales; f__Staphylococcaceae; g__Salinicoccus	0.935926027
adfc9415944edb2833e19091677d491b	d__Bacteria; p__Proteobacteria; c__Gammaproteobacteria; o__Pseudomonadales; f__Moraxellaceae; g__Acinetobacter	0.999999908
f30e69921db96a22e932208dd055225d	d__Bacteria; p__Actinobacteriota; c__Actinobacteria; o__Micrococcales; f__Bogoriellaceae; g__Georgenia	0.987098307
3dd160df1a6723e742c3ba2164b9df5e	d__Bacteria; p__Firmicutes; c__Clostridia; o__Peptostreptococcales-Tissierellales; f__Anaerovoracaceae; g__Family_XIII_AD3011_group; s__uncultured_bacterium	0.907487943
a0b9ab54272aca1b425e98754395014b	d__Bacteria; p__Bacteroidota; c__Bacteroidia; o__Flavobacteriales; f__Flavobacteriaceae	1
d70a690b28f2b678e4698687f33b5a55	d__Bacteria; p__Firmicutes; c__Clostridia; o__Lachnospirales; f__Lachnospiraceae; g__Roseburia	0.727569596
42c4e398187bfd98095face3e356b11f	d__Bacteria; p__Fusobacteriota; c__Fusobacteriia; o__Fusobacteriales; f__Fusobacteriaceae; g__Fusobacterium	1
0b784446b28ce369d318b9d147767679	d__Bacteria; p__Proteobacteria; c__Alphaproteobacteria; o__Rhizobiales; f__Rhizobiaceae; g__uncultured; s__uncultured_organism	0.983536021
5dd1e2a5c91b45fa10fd8afb7f2e8c35	d__Bacteria; p__Actinobacteriota; c__Actinobacteria; o__Propionibacteriales; f__Nocardioidaceae; g__Nocardioides	0.995896981
9cc61d57713ed9372f98ce43942c9012	d__Bacteria; p__Firmicutes; c__Bacilli; o__Staphylococcales; f__Staphylococcaceae; g__Staphylococcus	0.999678743
3af8b86b311878dec26d1122c3bd9184	d__Bacteria; p__Actinobacteriota; c__Actinobacteria; o__Micrococcales; f__Demequinaceae; g__Demequina; s__uncultured_bacterium	0.89785056
dff553d8fe7bc07e4729e56f35358e86	d__Bacteria; p__Firmicutes; c__Clostridia; o__Peptostreptococcales-Tissierellales; f__Peptostreptococcales-Tissierellales; g__Helcococcus	1
568e9430ba3487b0b42e43321c416c2c	d__Bacteria; p__Proteobacteria; c__Gammaproteobacteria; o__Oceanospirillales; f__Saccharospirillaceae; g__Oceanobacter; s__uncultured_bacterium	0.999984722
d628202059e9892ab7a5d7ae4baba98e	d__Bacteria; p__Firmicutes; c__Clostridia; o__Lachnospirales; f__Lachnospiraceae	0.999981766
5447387f2e042b426b272866c391f08d	d__Bacteria; p__Chloroflexi; c__KD4-96; o__KD4-96; f__KD4-96; g__KD4-96	1
14d05bcb6de5774c6a83affe499761f1	d__Bacteria; p__Proteobacteria; c__Gammaproteobacteria; o__Xanthomonadales; f__Xanthomonadaceae	0.999999341
870a816a1257c78425fb2cd5ea8edb6c	d__Bacteria; p__Deinococcota; c__Deinococci; o__Deinococcales; f__Deinococcaceae; g__Deinococcus	1
8698a772dc5459f955fb932e463500ec	d__Bacteria; p__Firmicutes; c__Clostridia; o__Lachnospirales; f__Defluviitaleaceae; g__Defluviitaleaceae_UCG-011; s__uncultured_bacterium	0.999621942
fda9d16c6dbcfb82f00fd64b6100a7aa	d__Bacteria; p__Firmicutes; c__Clostridia; o__Peptostreptococcales-Tissierellales; f__Peptostreptococcales-Tissierellales; g__Parvimonas; s__uncultured_bacterium	0.769591407
ffd0918b3682d87a6df4e9eceaeb3f37	d__Bacteria; p__Campilobacterota; c__Campylobacteria; o__Campylobacterales; f__Sulfurimonadaceae; g__Sulfurimonas; s__Sulfurimonas_sp.	0.961937447
3d3f8f8a8dce2d34657d8c3f306e7449	d__Bacteria; p__Firmicutes; c__Clostridia; o__Lachnospirales; f__Lachnospiraceae	0.999975089
dc748e22f629846e266a0f3819d6a0a5	d__Bacteria; p__Firmicutes; c__Bacilli; o__Lactobacillales; f__Carnobacteriaceae; g__Alkalibacterium; s__Alkalibacterium_sp.	0.795596262
d6238aa9ebdf577a4301ae5e50962fbf	d__Bacteria; p__Proteobacteria; c__Gammaproteobacteria; o__Oceanospirillales; f__Halomonadaceae; g__Marinospirillum; s__Marinospirillum_minutulum	0.991669481
b0bb5aa5239ef56cf008a108b9b77809	d__Bacteria; p__Firmicutes; c__Clostridia; o__Peptostreptococcales-Tissierellales; f__Peptostreptococcales-Tissierellales; g__W5053; s__rumen_bacterium	0.983512476
fa37f45b0cad402e123746c2bcc8dd78	d__Bacteria; p__Firmicutes; c__Clostridia; o__Peptostreptococcales-Tissierellales; f__Peptostreptococcales-Tissierellales; g__Anaerococcus; s__uncultured_bacterium	0.857129769
d146000ae0a916f9fd6a73b449643703	d__Bacteria; p__Firmicutes; c__Clostridia; o__Christensenellales; f__Christensenellaceae; g__Christensenellaceae_R-7_group	0.986995515
8a76a3bfd2bd961eb689023deff854ef	d__Bacteria; p__Bacteroidota; c__Bacteroidia; o__Bacteroidales; f__Prevotellaceae; g__Alloprevotella; s__uncultured_Bacteroidales	0.969091739
e5aa5d51078fb003395ba2e09194f7c8	d__Bacteria; p__Chloroflexi; c__Chloroflexia; o__Thermomicrobiales; f__JG30-KF-CM45; g__JG30-KF-CM45; s__uncultured_bacterium	0.999513145
d303cb778f83c4c78d93d4a67b34a4d0	d__Bacteria; p__Firmicutes; c__Clostridia; o__Oscillospirales; f__[Eubacterium]_coprostanoligenes_group; g__[Eubacterium]_coprostanoligenes_group; s__uncultured_bacterium	0.958865834
f224daa1990c6b93398a9769b732cb0d	d__Bacteria; p__Firmicutes; c__Clostridia; o__Lachnospirales; f__Lachnospiraceae; g__[Ruminococcus]_gauvreauii_group; s__uncultured_rumen	0.999998584
fb945e2f373fabb63e38cad0284f341c	d__Bacteria; p__Planctomycetota; c__Planctomycetes; o__Pirellulales; f__Pirellulaceae; g__Roseimaritima	0.850372838
2c811a4dfe9903afed6a5eb32976f730	d__Bacteria; p__Bacteroidota; c__Bacteroidia; o__Bacteroidales; f__Porphyromonadaceae; g__Porphyromonas	0.999998628
81852dd3661cc2d312b6b9c567eb50c6	d__Bacteria; p__Firmicutes; c__Clostridia; o__Oscillospirales; f__Ruminococcaceae; g__Ruminococcus	0.988165761
e4039ffed291901d1a834cd3bb80afb8	d__Bacteria; p__Patescibacteria; c__Saccharimonadia; o__Saccharimonadales; f__Saccharimonadaceae; g__Candidatus_Saccharimonas; s__uncultured_rumen	0.949535207
259829cfebf24edf24292090af61fdc6	d__Bacteria; p__Proteobacteria; c__Gammaproteobacteria; o__Burkholderiales; f__Neisseriaceae; g__Alysiella; s__Alysiella_crassa	0.971390247
e61a7bc42a30f0ca4f170b5e3f6cad0c	d__Bacteria; p__Bacteroidota; c__Bacteroidia; o__Flavobacteriales; f__Weeksellaceae; g__Chryseobacterium	0.993582924
1bbe5eb7bf185fe1e80c2a540cac7d56	d__Bacteria; p__Firmicutes; c__Clostridia; o__Lachnospirales; f__Lachnospiraceae; g__Roseburia; s__Lachnospiraceae_bacterium	0.995549189
8b91e5b1c412877f96a4a342ab6dc680	d__Bacteria; p__Proteobacteria; c__Gammaproteobacteria; o__Pseudomonadales; f__Moraxellaceae; g__Acinetobacter	0.999995577
4b2193de9c1c29668f58932c961989a3	d__Bacteria; p__Proteobacteria; c__Alphaproteobacteria; o__Rhodobacterales; f__Rhodobacteraceae; g__Roseovarius	0.972702696
4c97a506ea2d0f6e166ed21478b014c4	d__Bacteria; p__Chloroflexi; c__Chloroflexia; o__Thermomicrobiales; f__JG30-KF-CM45; g__JG30-KF-CM45; s__bacterium_QTYC46b	0.949575204
08c686bc814b3697302d0d288df11d80	d__Bacteria; p__Bacteroidota; c__Bacteroidia; o__Bacteroidales; f__Prevotellaceae; g__Prevotellaceae_UCG-004; s__uncultured_Bacteroidales	0.995293658
9266638b81b2ed4d190c6d224758c427	d__Bacteria; p__Proteobacteria; c__Gammaproteobacteria; o__Pseudomonadales; f__Pseudomonadaceae; g__Pseudomonas; s__bioreactor_metagenome	0.742520681
8a203500fd239077b2aa3e61a5380043	d__Bacteria; p__Proteobacteria; c__Alphaproteobacteria; o__Rhodobacterales; f__Rhodobacteraceae; g__Paracoccus	0.965756465
2c8e7e0782702b553b0f4aa99cb05ebb	d__Bacteria; p__Proteobacteria; c__Gammaproteobacteria; o__Alteromonadales; f__Idiomarinaceae; g__Aliidiomarina; s__uncultured_bacterium	0.959777725
a2b9b4cc4f97be9ec00cd8fae9af3a40	d__Bacteria; p__Firmicutes; c__Clostridia; o__Clostridia; f__Hungateiclostridiaceae; g__Saccharofermentans	1
7f6476c175636d87d568fb44aee74866	d__Bacteria; p__Actinobacteriota; c__Coriobacteriia; o__Coriobacteriales; f__Atopobiaceae; g__Olsenella	0.999450817
ad4cba5280fb47cbebea01e7031af61c	d__Bacteria; p__Firmicutes; c__Bacilli; o__Bacillales; f__Bacillaceae; g__Bacillus	0.874030375
6d284cb249607671c9f78c96fc626b37	d__Bacteria; p__Firmicutes; c__Clostridia; o__Lachnospirales; f__Lachnospiraceae; g__Dorea; s__uncultured_Lachnospiraceae	0.959517598
249ca3cf98cda159669fb0785243b763	d__Bacteria; p__Actinobacteriota; c__Actinobacteria; o__Micrococcales; f__Micrococcaceae; g__Arthrobacter	0.926289206
649fff0f8a19dc4ca04ae4e9905c2768	d__Bacteria; p__Firmicutes; c__Clostridia; o__Oscillospirales; f__Oscillospiraceae; g__NK4A214_group	0.999258654
cc356f617d07659832dcb3cf2a3dbc88	d__Bacteria; p__Firmicutes; c__Clostridia; o__Clostridiales; f__Clostridiaceae; g__Proteiniclasticum	0.998984306
8136b0fedbff4eac92cde4420e538cde	d__Bacteria; p__Firmicutes; c__Clostridia; o__Peptostreptococcales-Tissierellales; f__Peptostreptococcales-Tissierellales; g__uncultured	0.879990337
709ac95936f36a657d0922bed1440290	d__Bacteria; p__Actinobacteriota; c__Actinobacteria; o__Micrococcales; f__Intrasporangiaceae; g__Ornithinicoccus; s__uncultured_bacterium	0.812778443
b1b31c6ad811d56052de948cb65b0b39	d__Bacteria; p__Firmicutes; c__Clostridia; o__Oscillospirales; f__[Eubacterium]_coprostanoligenes_group; g__[Eubacterium]_coprostanoligenes_group; s__uncultured_bacterium	0.941908443
3547832bace56637b582b9d698a476c4	d__Bacteria; p__Firmicutes; c__Clostridia; o__Peptostreptococcales-Tissierellales; f__Peptostreptococcales-Tissierellales; g__uncultured; s__Tissierella_sp.	0.999999914
ddfefe7e27510a9887ef290208f366c4	d__Bacteria; p__Firmicutes; c__Clostridia; o__Clostridiales; f__Clostridiaceae; g__Proteiniclasticum; s__uncultured_bacterium	0.916811648
0bba5bfb7d32455051b8dbab982661c3	d__Bacteria; p__Firmicutes; c__Clostridia; o__Clostridia_UCG-014; f__Clostridia_UCG-014; g__Clostridia_UCG-014	1
d15bd1dcb9de71d7452648673a59f5b8	d__Bacteria; p__Bacteroidota; c__Bacteroidia; o__Sphingobacteriales; f__Sphingobacteriaceae; g__Pedobacter	0.992210983
96536c137cc245cdb18aa943e30eba06	d__Bacteria; p__Proteobacteria; c__Gammaproteobacteria; o__Pseudomonadales; f__Moraxellaceae; g__Alkanindiges; s__uncultured_bacterium	0.787834026
76b92e2a849c36ac897af2e961ab47dc	d__Bacteria; p__Firmicutes; c__Bacilli; o__Staphylococcales; f__Staphylococcaceae; g__Salinicoccus	0.956148412
b2359854adf13ce342f4128f3cf731f5	d__Bacteria; p__Bacteroidota; c__Bacteroidia; o__Sphingobacteriales; f__Sphingobacteriaceae; g__Sphingobacterium; s__Sphingobacterium_alimentarium	0.831376922
644fd07dc284e48b3f9bdbf76078fd2e	d__Bacteria; p__Firmicutes; c__Clostridia; o__Peptostreptococcales-Tissierellales; f__Anaerovoracaceae; g__S5-A14a; s__uncultured_Anaerovorax	0.770204256
554345c10941538d3c323777253ee02d	d__Bacteria; p__Firmicutes; c__Bacilli; o__Lactobacillales; f__Carnobacteriaceae; g__Trichococcus	0.98813027
f81069b6fa9bd885422fc1200a1dec79	d__Bacteria; p__Firmicutes; c__Clostridia; o__Clostridia_UCG-014; f__Clostridia_UCG-014; g__Clostridia_UCG-014	0.719147856
32dc08980b9bf77716731c29a26e4d39	d__Bacteria; p__Proteobacteria; c__Gammaproteobacteria; o__Enterobacterales; f__Morganellaceae; g__Providencia	0.99864172
2ff4de11b2cf41c55cfbff2486cc5c25	d__Bacteria; p__Firmicutes; c__Clostridia; o__Peptostreptococcales-Tissierellales; f__Peptostreptococcaceae; g__Peptostreptococcaceae; s__uncultured_Firmicutes	0.916854955
169fffff1bd397262f648a5e1afcd927	d__Bacteria; p__Firmicutes; c__Clostridia; o__Peptostreptococcales-Tissierellales; f__Peptostreptococcales-Tissierellales; g__Helcococcus; s__uncultured_bacterium	0.999941253
f6af2f3e1c3987979010519a307233be	d__Bacteria; p__Firmicutes; c__Bacilli; o__RF39; f__RF39; g__RF39; s__uncultured_bacterium	0.782950411
fb4fbda70fd5a5201c32dc0bbd936fd6	d__Bacteria; p__Proteobacteria; c__Gammaproteobacteria; o__Enterobacterales; f__Morganellaceae; g__Morganella	0.995833714
6400be98be706e381faa4df752eeba93	d__Bacteria; p__Actinobacteriota; c__Actinobacteria; o__Micrococcales; f__Dermabacteraceae; g__Brachybacterium	0.997503699
d15bc449222795a9ff230013aa633686	d__Bacteria; p__Proteobacteria; c__Gammaproteobacteria; o__Pseudomonadales; f__Moraxellaceae; g__Acinetobacter	0.997691136
bafcc0223d14249f19b32e814b5ad53a	d__Bacteria; p__Actinobacteriota; c__Actinobacteria; o__Propionibacteriales; f__Propionibacteriaceae; g__Luteococcus; s__uncultured_bacterium	0.993953705
4aa6b0acf76fcc34c3fd43c3d3664784	d__Bacteria; p__Bacteroidota; c__Bacteroidia; o__Bacteroidales; f__Prevotellaceae; g__Prevotella; s__unidentified_rumen	0.854320769
02e7a9bd1106c7949f3fe206a1a72756	d__Bacteria; p__Bacteroidota; c__Bacteroidia	0.999906429
5697414a50fb9f841bc5469d3b996d99	d__Bacteria; p__Actinobacteriota; c__Actinobacteria; o__Micrococcales; f__Micrococcaceae; g__Nesterenkonia	0.984961362
efbe1f58b1e2984ddc53a64f047d94ff	d__Bacteria; p__Proteobacteria; c__Gammaproteobacteria; o__Burkholderiales; f__Oxalobacteraceae; g__Janthinobacterium	0.861125415
f527af6b382d2df2e1ba7a1abec8e04e	d__Bacteria; p__Actinobacteriota; c__Actinobacteria; o__Micrococcales; f__Intrasporangiaceae	0.999978521
0b36c352632cb1346cdc7d73f9fb376c	d__Bacteria; p__Proteobacteria; c__Gammaproteobacteria; o__Pseudomonadales; f__Pseudomonadaceae; g__Pseudomonas	0.998788458
4c7410caa455e2490e912dd381cb0eac	d__Bacteria; p__Actinobacteriota; c__Actinobacteria; o__Micrococcales; f__Micrococcaceae	0.99972551
0fe005608c3bbf87ef40c74f20fe23f9	d__Bacteria; p__Bacteroidota; c__Bacteroidia; o__Bacteroidales; f__Bacteroidales_RF16_group; g__Bacteroidales_RF16_group	1
9ff2faf573d92851d44bab172ac594f2	d__Bacteria; p__Deinococcota; c__Deinococci; o__Deinococcales; f__Deinococcaceae; g__Deinococcus	1
222857075e84133f47bbf7c23a5d229c	d__Bacteria; p__Verrucomicrobiota; c__Verrucomicrobiae; o__Verrucomicrobiales; f__Akkermansiaceae; g__Akkermansia; s__uncultured_bacterium	0.99999969
f7131816708a2287c202a98f296aad71	d__Bacteria; p__Firmicutes; c__Clostridia; o__Clostridiales; f__Clostridiaceae; g__Proteiniclasticum; s__uncultured_bacterium	0.996165425
ae1d12b74ecf55e514c0fb466a177fb0	d__Bacteria; p__Bacteroidota; c__Bacteroidia; o__Bacteroidales; f__Bacteroidales_RF16_group; g__Bacteroidales_RF16_group; s__uncultured_bacterium	0.85701725
3e4cae9509dd9cbbb8391516b2c63db5	d__Bacteria; p__Bacteroidota; c__Bacteroidia; o__Bacteroidales; f__Dysgonomonadaceae; g__Proteiniphilum; s__uncultured_bacterium	0.731545212
eca6def1afe6b1f697cdb16db14a4aba	d__Bacteria; p__Firmicutes; c__Clostridia; o__Christensenellales; f__Christensenellaceae; g__Christensenellaceae_R-7_group; s__uncultured_rumen	0.900928081
b4cff3f8daa716314151fdf1376647cc	d__Bacteria; p__Firmicutes; c__Clostridia; o__Peptostreptococcales-Tissierellales; f__Peptostreptococcales-Tissierellales; g__Guggenheimella; s__uncultured_bacterium	0.99914004
bcc12ec0fd0cc1083a3eed3be483711a	d__Bacteria; p__Bacteroidota; c__Bacteroidia; o__Sphingobacteriales; f__Sphingobacteriaceae; g__Pedobacter; s__Sphingobacteriia_bacterium	0.960090484
2e684d775395ea90ae5d28934eca0d6d	d__Bacteria; p__Bacteroidota; c__Bacteroidia; o__Flavobacteriales; f__Flavobacteriaceae; g__Aequorivita; s__uncultured_bacterium	0.722843793
9908fffab7ed4f3bec44cda2f5084d49	d__Bacteria; p__Firmicutes; c__Bacilli; o__Lactobacillales; f__Enterococcaceae; g__Enterococcus	0.996422451
3ff37adecb4a88e4560da7b5b427184d	d__Bacteria; p__Firmicutes; c__Clostridia; o__Lachnospirales; f__Lachnospiraceae; g__Lachnospiraceae_NK3A20_group; s__uncultured_rumen	0.966044735
6a98b513b02cf421f82dd9b9250cb8f5	d__Bacteria; p__Firmicutes; c__Clostridia; o__Oscillospirales; f__Ruminococcaceae; g__Ruminococcus	0.999980692
bc0064e6f75e1b99e84b23a3b723286f	d__Bacteria; p__Fusobacteriota; c__Fusobacteriia; o__Fusobacteriales; f__Leptotrichiaceae; g__Caviibacter	0.999396976
8d9f3f6d0be79ed0ec9a5d561d0b6055	d__Bacteria; p__Firmicutes; c__Bacilli; o__Lactobacillales; f__Streptococcaceae; g__Streptococcus	0.999999725
ceaf8dd494cef92345b326be3bfa33c5	d__Bacteria; p__Firmicutes; c__Clostridia; o__Clostridia_UCG-014; f__Clostridia_UCG-014; g__Clostridia_UCG-014; s__uncultured_bacterium	0.984799467
0bf88106d197526769862697a78a0573	d__Bacteria; p__Firmicutes; c__Clostridia; o__Christensenellales; f__Christensenellaceae; g__Christensenellaceae_R-7_group	0.98629221
15c934eed49c7ea625e3366004db618b	d__Bacteria; p__Bacteroidota; c__Bacteroidia; o__Sphingobacteriales; f__Sphingobacteriaceae; g__uncultured; s__Sphingobacterium_jejuense	0.931024759
8735f92a7f18db944bc862777fbd3222	d__Bacteria; p__Proteobacteria; c__Gammaproteobacteria; o__Burkholderiales; f__Comamonadaceae	0.999999407
36ae2c738a8247a3e93cd33955b27139	d__Bacteria; p__Firmicutes; c__Clostridia; o__Peptostreptococcales-Tissierellales; f__Peptostreptococcales-Tissierellales; g__Peptoniphilus; s__uncultured_bacterium	0.786402381
b822762bf79f94c2e5fffcdcdda39d0f	d__Bacteria; p__Proteobacteria; c__Alphaproteobacteria; o__Rickettsiales; f__Anaplasmataceae; g__Anaplasma	0.999999994
3ded54439610e503048dbbc166be5350	d__Bacteria; p__Bacteroidota; c__Bacteroidia; o__Bacteroidales; f__Bacteroidales_RF16_group; g__Bacteroidales_RF16_group; s__uncultured_bacterium	0.789515069
ae64a50e3ffb45894c606f3b3c780aba	d__Bacteria; p__Bacteroidota; c__Bacteroidia; o__Bacteroidales; f__uncultured; g__uncultured; s__uncultured_Bacteroidales	0.980966662
bdb5a0ab7630801386df0bfb8b633675	d__Bacteria; p__Firmicutes; c__Clostridia; o__Peptostreptococcales-Tissierellales; f__Anaerovoracaceae; g__Family_XIII_AD3011_group; s__uncultured_Clostridiales	0.788892346
6fe11e5e3018c08d3339b7c2a2f8820d	d__Bacteria; p__Actinobacteriota; c__Actinobacteria; o__Streptosporangiales; f__Nocardiopsaceae; g__Nocardiopsis	0.999905729
dcd91b1739f8e8df98d4edbf2e103ee8	d__Bacteria; p__Actinobacteriota; c__Actinobacteria; o__Micrococcales; f__Micrococcaceae; g__Nesterenkonia	0.817227535
8e247c31b198a184b1f8d49159f8d250	d__Bacteria; p__Firmicutes; c__Clostridia; o__Peptostreptococcales-Tissierellales; f__Fusibacteraceae; g__Fusibacter; s__Peptostreptococcaceae_bacterium	0.977556938
1dcd2981f4ab2e5ba034541f9532faea	d__Bacteria; p__Bacteroidota; c__Bacteroidia; o__Bacteroidales; f__Bacteroidales_RF16_group; g__Bacteroidales_RF16_group; s__uncultured_bacterium	0.922595171
89347d7e9316ea45faccca592a2c60c9	d__Bacteria; p__Bacteroidota; c__Bacteroidia; o__Flavobacteriales; f__Flavobacteriaceae; g__Ulvibacter; s__uncultured_bacterium	0.999996018
51d82e15f079cc510ded7de0dae97f8a	d__Bacteria; p__Deinococcota; c__Deinococci; o__Deinococcales; f__Deinococcaceae; g__Deinococcus; s__Deinococcus_sp.	0.872925485
9a4b3ef00ad7d86675cebabf7e9a2b76	d__Bacteria; p__Bacteroidota; c__Bacteroidia; o__Bacteroidales; f__Prevotellaceae; g__Prevotellaceae_UCG-004; s__uncultured_bacterium	0.999999999
b7e290ef6604c982ec6a687d0d91673f	d__Bacteria; p__Firmicutes; c__Clostridia; o__Oscillospirales; f__Oscillospiraceae; g__UCG-005; s__uncultured_bacterium	0.865028843
55badc154ba1997ea91db947c85d5f73	d__Bacteria; p__Actinobacteriota; c__Actinobacteria; o__Micrococcales; f__Microbacteriaceae; g__Pseudoclavibacter	0.988529889
42c662543a08f6a737a812b72e1f56a9	d__Archaea; p__Euryarchaeota; c__Methanobacteria; o__Methanobacteriales; f__Methanobacteriaceae; g__Methanobrevibacter	0.999715148
683a4c4e73c6d4d7324977e95fab24bc	d__Bacteria; p__Firmicutes; c__Bacilli; o__Lactobacillales; f__Streptococcaceae; g__Lactococcus	0.999988954
936fa29f661122917a2d202ce117c2f2	d__Bacteria; p__Firmicutes; c__Bacilli; o__Lactobacillales; f__Aerococcaceae; g__uncultured; s__uncultured_bacterium	0.720337016
a78becaf4ef86e97199830a49978c869	d__Bacteria; p__Actinobacteriota; c__Actinobacteria; o__Corynebacteriales; f__Corynebacteriaceae; g__Corynebacterium; s__Corynebacterium_sp.	0.821230642
3fddaf06d5eef85d6bb5499b663e46ba	d__Bacteria; p__Firmicutes; c__Bacilli; o__Lactobacillales; f__Carnobacteriaceae; g__Atopostipes; s__uncultured_bacterium	0.991594548
6a4c0e5943a7eb8c9f0b5b5e69171828	d__Bacteria; p__Actinobacteriota; c__Actinobacteria; o__Corynebacteriales; f__Corynebacteriaceae; g__Corynebacterium; s__Corynebacterium_aurimucosum	0.761424422
eec6ad604b360f8489651958509f2244	d__Bacteria; p__Firmicutes; c__Clostridia; o__Clostridia; f__Hungateiclostridiaceae; g__Fastidiosipila; s__uncultured_bacterium	0.998672232
6f939f73d787c65aa5683c6fcae2fac5	d__Bacteria; p__Firmicutes; c__Clostridia; o__Peptostreptococcales-Tissierellales; f__Peptostreptococcaceae; g__Peptostreptococcaceae; s__uncultured_Eubacteriaceae	0.952604486
4b9fc8fe3a35d149c7939b991c18bb88	d__Bacteria; p__Firmicutes; c__Clostridia; o__Lachnospirales; f__Lachnospiraceae	0.999988917
d0193c298c981ba345a6f8a71cc6a29b	d__Bacteria; p__Firmicutes; c__Clostridia; o__Oscillospirales; f__UCG-010; g__UCG-010	0.999964042
5b2529faa44a3679b887ecd91b6b4149	d__Bacteria; p__Chloroflexi; c__KD4-96; o__KD4-96; f__KD4-96; g__KD4-96	0.999999999
453cf07d3e96e304f23fbde7b355fe70	d__Bacteria; p__Actinobacteriota; c__Actinobacteria; o__Micrococcales; f__Microbacteriaceae	0.999248311
df031cac71bcde495c611bd4fac2b75a	d__Bacteria; p__Actinobacteriota; c__Actinobacteria; o__Micrococcales; f__Brevibacteriaceae; g__Brevibacterium	0.999999743
1d0da23b769c5b21054c2a073a189a90	d__Bacteria; p__Actinobacteriota; c__Coriobacteriia; o__Coriobacteriales; f__Eggerthellaceae; g__DNF00809; s__Coriobacteriaceae_bacterium	0.999003668
fa371393127bb77a7403c2ba9fca8015	d__Bacteria; p__Firmicutes; c__Clostridia; o__Lachnospirales; f__Lachnospiraceae; g__Acetitomaculum; s__uncultured_rumen	0.918446569
af5493968893c17840692a86249f994a	d__Bacteria; p__Proteobacteria; c__Gammaproteobacteria; o__Oceanospirillales; f__Halomonadaceae; g__Halomonas	0.976459914
a0a7d96584c42058420284efb1f5b55e	d__Bacteria; p__Bacteroidota; c__Bacteroidia; o__Bacteroidales; f__Bacteroidaceae; g__Bacteroides; s__uncultured_Bacteroides	0.974553535
892a0fc53b26d6a2c193d145b2464da7	d__Bacteria; p__Bacteroidota; c__Bacteroidia; o__Flavobacteriales; f__Weeksellaceae; g__Chryseobacterium	0.999715692
eef7b14ca4f757ce0a8b981a661ae189	d__Bacteria; p__Firmicutes; c__Clostridia	0.99999178
6d157c49a79184ad60f86a0ab78a0abc	d__Bacteria; p__Proteobacteria; c__Gammaproteobacteria; o__Burkholderiales; f__Alcaligenaceae; g__Oligella; s__uncultured_bacterium	0.962753838
a51af6f7d3369f355257160b33da3cff	d__Bacteria; p__Actinobacteriota; c__Actinobacteria; o__Propionibacteriales; f__Nocardioidaceae; g__Marmoricola	0.997756775
ed5b7c3b8304fb1355de17921218e43b	d__Bacteria; p__Proteobacteria; c__Gammaproteobacteria; o__Burkholderiales; f__Comamonadaceae; g__Giesbergeria	0.928943309
aae4c4ed528ae16ec417df816699cfdb	d__Bacteria; p__Firmicutes; c__Clostridia; o__Oscillospirales; f__Oscillospiraceae; g__UCG-005	0.999933171
95feb749c6df45aa4d7cb627a29b99eb	d__Bacteria; p__Deinococcota; c__Deinococci; o__Deinococcales; f__Trueperaceae; g__Truepera; s__uncultured_Thermus/Deinococcus	0.937181829
29337124b598d23458b06ebfc0584794	d__Bacteria; p__Firmicutes; c__Bacilli; o__Lactobacillales; f__Aerococcaceae	0.999938225
c7c40b0f480f3edee216585ec048011d	d__Bacteria; p__Actinobacteriota; c__Actinobacteria; o__Frankiales; f__Nakamurellaceae; g__Nakamurella	0.999960239
3bb3329d9b98f601c06e57d7f96b0662	d__Bacteria; p__Bacteroidota; c__Bacteroidia; o__Bacteroidales; f__Bacteroidaceae; g__Bacteroides; s__uncultured_bacterium	0.919891882
f6365601a6889b47a514a93e4c9be4a3	d__Bacteria; p__Proteobacteria; c__Gammaproteobacteria; o__Pseudomonadales; f__Pseudomonadaceae; g__Pseudomonas	0.999597169
b4f3f15b1043779caba8f11ea4f26bb0	d__Bacteria; p__Firmicutes; c__Clostridia; o__Clostridia; f__Hungateiclostridiaceae; g__Fastidiosipila; s__Clostridiales_bacterium	0.987009374
91b461a378445ba0631e8752da17ed7e	d__Bacteria; p__Firmicutes; c__Clostridia; o__Lachnospirales; f__Lachnospiraceae	0.999999336
91ddbafa7af5391e857f60f48718c491	d__Bacteria; p__Proteobacteria; c__Gammaproteobacteria; o__Pseudomonadales; f__Pseudomonadaceae; g__Pseudomonas	0.998702831
8db0da62e0eb61fefecf9c9b5e535662	d__Bacteria; p__Bacteroidota; c__Bacteroidia; o__Bacteroidales; f__Porphyromonadaceae; g__Porphyromonas; s__Porphyromonas_loveana	0.999995381
b49e979d5ae3cabae806dfb3b034b1ec	d__Bacteria; p__Firmicutes; c__Clostridia; o__Peptococcales; f__Peptococcaceae; g__uncultured; s__uncultured_bacterium	0.75330043
1094abda0f420f6b3bafeb9ae3cc2fc8	d__Bacteria; p__Patescibacteria; c__Saccharimonadia; o__Saccharimonadales; f__Saccharimonadaceae; g__Candidatus_Saccharimonas; s__uncultured_rumen	0.910995899
1b54d9d1a545a2b570b183debddb5dbc	d__Bacteria; p__Bacteroidota; c__Bacteroidia; o__Flavobacteriales; f__Weeksellaceae; g__Bergeyella	0.999432711
630132595a903c0d811ef578f7e92e17	d__Bacteria; p__Proteobacteria; c__Gammaproteobacteria; o__Cellvibrionales; f__Cellvibrionaceae; g__Aestuariicella; s__uncultured_bacterium	0.997807765
0d720c07453c6e460e880282acd69513	d__Bacteria; p__Firmicutes; c__Clostridia; o__Lachnospirales; f__Lachnospiraceae; g__[Eubacterium]_ruminantium_group; s__uncultured_bacterium	0.999376782
7c79e8027eb7734b8ccdce4cd2988ff4	d__Bacteria; p__Firmicutes; c__Bacilli; o__Erysipelotrichales; f__Erysipelatoclostridiaceae; g__Kandleria; s__Kandleria_vitulina	0.999993375
5e7e9fa4752eb252ace66524f59c59b3	d__Bacteria; p__Firmicutes; c__Bacilli; o__Lactobacillales; f__Aerococcaceae; g__Facklamia; s__uncultured_bacterium	0.861074644
3d2e333a94f8ca25886fc03095681a4e	d__Bacteria; p__Firmicutes; c__Clostridia; o__Lachnospirales; f__Lachnospiraceae; g__Lachnospiraceae_UCG-010; s__uncultured_bacterium	0.954914458
f583f5646198994a6b158e3f89642a12	d__Bacteria; p__Planctomycetota; c__Planctomycetes; o__Pirellulales; f__Pirellulaceae; g__Rhodopirellula; s__Rhodopirellula_sp.	0.855009189
99ef34e997a13db7b21fd6ab1feece2e	d__Bacteria; p__Firmicutes; c__Clostridia; o__Oscillospirales; f__[Eubacterium]_coprostanoligenes_group; g__[Eubacterium]_coprostanoligenes_group	0.999985134
afd43c9d8ecba75963ccea2528ffa1e4	d__Bacteria; p__Cyanobacteria; c__Cyanobacteriia; o__Chloroplast; f__Chloroplast; g__Chloroplast	1
0d2016f357cce241543a102d9687d682	d__Bacteria; p__Bacteroidota; c__Bacteroidia; o__Bacteroidales; f__Porphyromonadaceae; g__Falsiporphyromonas; s__Falsiporphyromonas_endometrii	1
59e2594eae0bca127a94aea701bf57ef	d__Bacteria; p__Firmicutes; c__Clostridia; o__Oscillospirales; f__[Eubacterium]_coprostanoligenes_group; g__[Eubacterium]_coprostanoligenes_group; s__uncultured_bacterium	0.873013227
050ad2859006e602d371a68ac863822e	d__Bacteria; p__Firmicutes; c__Clostridia; o__Oscillospirales; f__Oscillospiraceae; g__UCG-005; s__uncultured_bacterium	0.754477819
3b3238ab551cae2b6f3f1428152ad002	d__Bacteria; p__Proteobacteria; c__Alphaproteobacteria; o__Rhizobiales; f__Rhizobiaceae; g__uncultured	0.993592949
c489a5dd3e6b99cbbe986a7965f907ff	d__Bacteria; p__Actinobacteriota; c__Actinobacteria; o__Micrococcales	0.999999961
9af3467db68cf6063627304cecd46a65	d__Bacteria; p__Proteobacteria; c__Gammaproteobacteria; o__Pseudomonadales; f__Pseudomonadaceae; g__Pseudomonas	0.999962183
552e819da0851f412b9dffe6d844b55b	d__Bacteria; p__Firmicutes; c__Clostridia; o__Peptostreptococcales-Tissierellales; f__Peptostreptococcales-Tissierellales; g__Helcococcus; s__uncultured_bacterium	0.999989892
51b1853b73d194dd1caa8a7fb5b12214	d__Bacteria; p__Patescibacteria; c__Saccharimonadia; o__Saccharimonadales; f__Saccharimonadaceae; g__TM7x; s__uncultured_bacterium	0.723292631
7774d3794d153c5089f35296cbf2d49d	d__Bacteria; p__Firmicutes; c__Clostridia; o__Clostridia_vadinBB60_group; f__Clostridia_vadinBB60_group; g__Clostridia_vadinBB60_group; s__Clostridiales_bacterium	0.804916129
c1da4bb12b7bc46116b8cc9cc3d1cd0b	d__Bacteria; p__Proteobacteria; c__Gammaproteobacteria; o__Pseudomonadales; f__Moraxellaceae; g__Psychrobacter	0.999998722
4d798ee22d85860d4c1d4d6b0e580718	d__Bacteria; p__Firmicutes; c__Clostridia; o__Oscillospirales; f__Ruminococcaceae; g__Ruminococcus	0.999776616
35370c2ebd38ff85c4067417a90776fa	d__Bacteria; p__Actinobacteriota; c__Actinobacteria; o__Micrococcales; f__Micrococcaceae; g__Micrococcus	0.997367826
4f6f102fafec0fde33aee8dac32cd092	d__Bacteria; p__Firmicutes; c__Clostridia; o__Clostridia; f__Hungateiclostridiaceae; g__Fastidiosipila; s__uncultured_bacterium	0.843245014
c788a032aab819026ee62acaa350901f	d__Bacteria; p__Firmicutes; c__Clostridia; o__Oscillospirales; f__Oscillospiraceae; g__NK4A214_group	0.987719305
37e1b1b6d75c0ce21002a8a02c1ee339	d__Bacteria; p__Bacteroidota; c__Bacteroidia; o__Flavobacteriales; f__Flavobacteriaceae; g__Flavobacterium	0.999999253
e3aa6a827a992b96308405e7fc35a40c	d__Bacteria; p__Bacteroidota; c__Bacteroidia; o__Bacteroidales; f__Prevotellaceae; g__Prevotella; s__uncultured_bacterium	0.989251144
8f54f389e3d2e50a7752b499c582fe25	d__Bacteria; p__Actinobacteriota; c__Actinobacteria; o__Micrococcales; f__Micrococcaceae; g__Citricoccus	0.837372255
4ed71099d06d70e45ed4a6f7829370c9	d__Bacteria; p__Bacteroidota; c__Bacteroidia; o__Bacteroidales; f__Bacteroidales_UCG-001; g__Bacteroidales_UCG-001; s__uncultured_bacterium	0.926453498
113fb16ca912aa2954a622753fd1ea9c	d__Bacteria; p__Firmicutes; c__Clostridia; o__Christensenellales; f__Christensenellaceae; g__Christensenellaceae_R-7_group; s__uncultured_prokaryote	0.706956505
6f499c685985c4c938f77cd0e83f7ca7	d__Bacteria; p__Bacteroidota; c__Bacteroidia; o__Bacteroidales; f__Bacteroidales_RF16_group; g__Bacteroidales_RF16_group; s__uncultured_Paludibacter	0.78727923
07cfc7728e0ed6482435782217bcc389	d__Bacteria; p__Firmicutes; c__Bacilli; o__Bacillales; f__Planococcaceae	0.828788094
85a0d18e4fcfb4c326bb7d24cfb1cde4	d__Bacteria; p__Firmicutes; c__Clostridia; o__Christensenellales; f__Christensenellaceae; g__Christensenellaceae_R-7_group; s__uncultured_prokaryote	0.787249875
bcbed091309a94e3c00536d75616d508	d__Bacteria; p__Bacteroidota; c__Bacteroidia; o__Bacteroidales; f__Porphyromonadaceae; g__Porphyromonas; s__Porphyromonas_cangingivalis	0.772182129
774a58d68a11f9e28e3bbc52da1a2d28	d__Bacteria; p__Firmicutes; c__Bacilli; o__Lactobacillales; f__Aerococcaceae	0.997755456
c02ddba028583849d4038080e46edc1f	d__Bacteria; p__Bacteroidota; c__Bacteroidia; o__Flavobacteriales; f__Flavobacteriaceae; g__Myroides; s__Myroides_sp.	0.980959014
298395c1d60a6f23d4b07746ec16a18f	d__Bacteria; p__Proteobacteria; c__Alphaproteobacteria; o__Rhizobiales; f__Rhizobiaceae	0.999927089
bf8174ee3331bbbfaeeb6b46a0d9da5c	d__Bacteria; p__Firmicutes; c__Negativicutes; o__Acidaminococcales; f__Acidaminococcaceae; g__Phascolarctobacterium; s__uncultured_Veillonellaceae	0.784023507
3fd30429d518c31eba27aeb2c498bea5	d__Bacteria; p__Firmicutes; c__Clostridia; o__Christensenellales; f__Christensenellaceae; g__Christensenellaceae_R-7_group	0.99517697
3f76e32c29345bb3918800af50fb1760	d__Bacteria; p__Firmicutes; c__Clostridia; o__Clostridiales; f__Clostridiaceae; g__Proteiniclasticum	0.997197276
65e2abeedb9738c7b2954787c404f20d	d__Bacteria; p__Actinobacteriota; c__Actinobacteria; o__Corynebacteriales; f__Corynebacteriaceae; g__Corynebacterium; s__Corynebacterium_maris	0.99958718
44158349d8858abc6c04aada0c131da5	d__Bacteria; p__Firmicutes; c__Negativicutes; o__Veillonellales-Selenomonadales; f__Veillonellaceae; g__Megasphaera	0.999999973
c926668d5e7d8f3cd01d14bde3fed715	d__Bacteria; p__Firmicutes; c__Clostridia; o__Peptococcales; f__Peptococcaceae; g__uncultured; s__unidentified	0.840193162
11dd475285eb1dc2cb72d2dba416fe66	d__Bacteria; p__Firmicutes; c__Clostridia; o__Oscillospirales; f__Oscillospiraceae; g__UCG-005; s__uncultured_bacterium	0.87691752
9660966cbb13a4b84a1e309818e966fe	d__Bacteria; p__Firmicutes; c__Clostridia; o__Christensenellales; f__Christensenellaceae; g__Christensenellaceae_R-7_group	0.957539216
4d1c6d91aed6852c13e653843b45c80e	d__Bacteria; p__Firmicutes; c__Clostridia; o__Oscillospirales; f__Oscillospiraceae; g__Flavonifractor; s__uncultured_bacterium	0.755719908
3bfef59dc8f82f0f5506edb926002e8a	d__Bacteria; p__Fusobacteriota; c__Fusobacteriia; o__Fusobacteriales; f__Fusobacteriaceae; g__Fusobacterium; s__Fusobacterium_necrophorum	0.973067523
dc92ea8ebd4d07970743b1977bbd788e	d__Bacteria; p__Firmicutes; c__Clostridia; o__Peptococcales; f__Peptococcaceae; g__uncultured; s__unidentified	0.995012768
308df1fb41d807a16562a9960b47db39	d__Bacteria; p__Firmicutes; c__Bacilli; o__Bacillales; f__Planococcaceae; g__Sporosarcina	0.708854087
fcec7ac38c709014d57d0180508b6ae5	d__Bacteria; p__Proteobacteria; c__Gammaproteobacteria; o__Pseudomonadales; f__Pseudomonadaceae; g__Pseudomonas; s__bioreactor_metagenome	0.744360109
16a1f0a210ca0d72878929ed93c36aed	d__Bacteria; p__Firmicutes; c__Clostridia; o__Oscillospirales; f__Ruminococcaceae; g__Ruminococcus	0.987668108
c1f03119e1e6a214fb3fc7dadc2464ea	d__Bacteria; p__Bacteroidota; c__Bacteroidia; o__Bacteroidales; f__Porphyromonadaceae; g__Porphyromonas	0.999946276
8e80ec2ce7273253b1e98358d64aef04	d__Bacteria; p__Proteobacteria; c__Gammaproteobacteria; o__Pseudomonadales; f__Moraxellaceae; g__Moraxella	0.999993965
eca8f35b339518936f703a032aaa0c0e	d__Bacteria; p__Actinobacteriota; c__Actinobacteria; o__Corynebacteriales; f__Dietziaceae; g__Dietzia	0.999183729
980e6b63da3ae59c61b12fa8562ca32a	d__Bacteria; p__Bacteroidota; c__Bacteroidia; o__Bacteroidales; f__Bacteroidaceae; g__Bacteroides	0.999997892
ca6c2b3b469c08212142e8821c65882a	d__Bacteria; p__Proteobacteria; c__Gammaproteobacteria; o__Burkholderiales; f__Oxalobacteraceae; g__Massilia	0.999967923
33d59cda8a4056e67aefb4acf7219b56	d__Bacteria; p__Actinobacteriota; c__Actinobacteria; o__Corynebacteriales; f__Corynebacteriaceae; g__Corynebacterium	0.999822041
289751964e6101e1be5ce28bc3e67263	d__Bacteria; p__Proteobacteria; c__Gammaproteobacteria; o__Burkholderiales; f__Alcaligenaceae; g__Paenalcaligenes	0.999948595
08be90dad190311ed21b97c171a3fbff	d__Archaea; p__Euryarchaeota; c__Methanobacteria; o__Methanobacteriales; f__Methanobacteriaceae; g__Methanosphaera; s__Methanosphaera_sp.	0.814708556
945184b6386c192c0066e0a98a154780	d__Bacteria; p__Proteobacteria; c__Gammaproteobacteria; o__Enterobacterales; f__Enterobacteriaceae	0.922629729
b792eadd9be8b7b4ec6a6c52e5cbe73b	d__Archaea; p__Thermoplasmatota; c__Thermoplasmata; o__Methanomassiliicoccales; f__Methanomethylophilaceae; g__uncultured	0.754034292
5c33245d02afa9f6a061afbe1028e6f0	d__Bacteria; p__Bacteroidota; c__Bacteroidia; o__Bacteroidales; f__Rikenellaceae; g__Rikenellaceae_RC9_gut_group	0.999999903
5db8fb3b4a414002deb6bfb0310dc072	d__Bacteria; p__Firmicutes; c__Clostridia; o__Clostridia_UCG-014; f__Clostridia_UCG-014; g__Clostridia_UCG-014	0.919520096
bcba47620c299fd34809f143e3d26dff	d__Bacteria; p__Proteobacteria; c__Alphaproteobacteria; o__Sphingomonadales; f__Sphingomonadaceae; g__Sphingomonas	0.834675685
497a26126c9e726c768bdec79e8c4e9b	d__Bacteria; p__Actinobacteriota; c__Actinobacteria; o__Micrococcales; f__Microbacteriaceae; g__Curtobacterium	0.79419383
7eb80dc9d68ae0d3e4bc33cfcbaf7c83	d__Bacteria; p__Bacteroidota; c__Bacteroidia; o__Cytophagales; f__Cyclobacteriaceae; g__Belliella	0.806776759
a476b2dca8faf8c26ddeebe05e4220d6	d__Bacteria; p__Firmicutes; c__Negativicutes; o__Veillonellales-Selenomonadales; f__Veillonellaceae; g__Veillonella	0.999969047
920c7a1fe2ade36d1ba204a3ee94e0c2	d__Bacteria; p__Firmicutes; c__Bacilli; o__Lactobacillales; f__Carnobacteriaceae; g__Atopostipes; s__uncultured_bacterium	0.936854426
e1a8c9c67eefb3419b29da1d1d60dfe8	d__Bacteria; p__Bacteroidota; c__Bacteroidia; o__Cytophagales; f__Cyclobacteriaceae; g__uncultured	0.982196231
3833fb89680e0c1b788c137cde4ef3af	d__Bacteria; p__Bacteroidota; c__Bacteroidia; o__Sphingobacteriales; f__Sphingobacteriaceae; g__Pedobacter	0.912003319
2ad5e71bab493c58d34b6b0feaee61cc	d__Bacteria; p__Proteobacteria; c__Gammaproteobacteria; o__Burkholderiales; f__Neisseriaceae; g__Neisseria; s__Neisseria_sp.	0.790276179
798185e58445cab8777a4f423040bc23	d__Bacteria; p__Firmicutes; c__Clostridia; o__Peptostreptococcales-Tissierellales; f__Peptostreptococcales-Tissierellales; g__Parvimonas	0.999999985
3bc9ae668827d423a821555aa02adfa9	d__Bacteria; p__Bacteroidota; c__Bacteroidia; o__Bacteroidales; f__Bacteroidaceae; g__Bacteroides; s__uncultured_bacterium	0.994067975
9d3803536954f64245f319951433391b	d__Bacteria; p__Firmicutes; c__Clostridia; o__Peptostreptococcales-Tissierellales; f__Peptostreptococcales-Tissierellales; g__Helcococcus; s__uncultured_bacterium	0.999999722
091277560bbab83fc6cfc1ec8173e8d1	d__Bacteria; p__Actinobacteriota; c__Actinobacteria; o__Micrococcales; f__Intrasporangiaceae; g__Tetrasphaera	0.731719146
61091ea8a7a8701a72fc51c707293602	d__Bacteria; p__Bacteroidota; c__Bacteroidia; o__Bacteroidales; f__Dysgonomonadaceae; g__Fermentimonas	0.982896254
8c13dec450ec01d98d71a53e42def284	d__Bacteria; p__Bacteroidota; c__Bacteroidia; o__Bacteroidales; f__F082; g__F082; s__uncultured_bacterium	0.998081408
3b694fd662a4aaa9f9d17143f0bb3875	d__Bacteria; p__Firmicutes; c__Clostridia; o__Clostridia_UCG-014; f__Clostridia_UCG-014; g__Clostridia_UCG-014	1
46cc33a921500356cbe65c50fe8cf72f	d__Bacteria; p__Firmicutes; c__Clostridia; o__Oscillospirales; f__Oscillospiraceae; g__UCG-005; s__uncultured_Ruminococcaceae	0.75795096
de4f260daca601d0fc621e453bf45865	d__Bacteria; p__Proteobacteria; c__Gammaproteobacteria; o__Burkholderiales; f__Comamonadaceae; g__Comamonas; s__bacterium_endosymbiont	0.750953583
2bd8e779dc5c49f1e5cc61335632c6e6	d__Bacteria; p__Firmicutes; c__Clostridia; o__Oscillospirales; f__[Eubacterium]_coprostanoligenes_group; g__[Eubacterium]_coprostanoligenes_group	0.998324991
4608fae4bbc9964cdd17af8782f2155e	d__Bacteria; p__Proteobacteria; c__Gammaproteobacteria; o__Burkholderiales; f__Oxalobacteraceae; g__Massilia	0.999101845
201689e2a30a9997ae965d0921bae95c	d__Bacteria; p__Actinobacteriota; c__Actinobacteria; o__Propionibacteriales; f__Nocardioidaceae	0.999992821
6fb58bd66838c44543e62e2434484760	d__Bacteria; p__Firmicutes; c__Clostridia; o__Peptostreptococcales-Tissierellales; f__Peptostreptococcales-Tissierellales	0.999392041
41a4c7e6cc5a80ba83637525e13a12e6	d__Bacteria; p__Firmicutes; c__Clostridia; o__Oscillospirales; f__Ruminococcaceae; g__Ruminococcus	0.999853741
fe2626662f9939b733b5b48a1372e27e	d__Bacteria; p__Bacteroidota; c__Bacteroidia; o__Bacteroidales; f__Prevotellaceae; g__Prevotellaceae_UCG-001; s__uncultured_bacterium	0.998946468
91b7a1cacc3fb2e9aa95128d1089e97e	d__Bacteria; p__Firmicutes; c__Clostridia; o__Peptococcales; f__Peptococcaceae; g__Peptococcus; s__Peptococcus_simiae	0.814757096
9a6d9de3fa5f52d5a1df422b8ecce459	d__Bacteria; p__Firmicutes; c__Clostridia; o__Oscillospirales; f__Ruminococcaceae; g__Ruminococcus	0.999777465
f8aeec3c1ff0f4e7e1c829e4db0618d9	d__Bacteria; p__Proteobacteria; c__Gammaproteobacteria; o__Pseudomonadales; f__Pseudomonadaceae; g__Pseudomonas	0.999710524
c22467e8a9587375ec39b26249f6761e	d__Bacteria; p__Firmicutes; c__Bacilli; o__Staphylococcales; f__Staphylococcaceae; g__Salinicoccus	0.784285578
4cb47dd66d3e52683a9c4ca01213d78f	d__Bacteria; p__Firmicutes; c__Clostridia; o__Lachnospirales; f__Lachnospiraceae	0.96149051
8a5f323f8c9e911e44db524958f8bfcd	d__Bacteria; p__Firmicutes; c__Clostridia; o__Oscillospirales; f__Oscillospiraceae; g__UCG-005; s__uncultured_Ruminococcaceae	0.868419664
1e1f59957f6f719e62676eea96e6a795	d__Bacteria; p__Bacteroidota; c__Bacteroidia; o__Bacteroidales; f__Porphyromonadaceae; g__Porphyromonas	0.999913798
811797d2dfe2cba9147f7577f4b500e4	d__Bacteria; p__Proteobacteria; c__Gammaproteobacteria; o__Pseudomonadales; f__Moraxellaceae	0.999999227
8d5bafc273ef6968cd2b9c6bf51811f1	d__Bacteria; p__Firmicutes; c__Clostridia; o__Oscillospirales; f__Oscillospiraceae; g__UCG-002	0.994765893
fd9d6b3b6e91b427f130a704a3919d2e	d__Bacteria; p__Proteobacteria; c__Alphaproteobacteria; o__Rhodobacterales; f__Rhodobacteraceae; g__Paracoccus	0.960658739
7e01042bd2a0411d2efb72297c690537	d__Bacteria; p__Firmicutes; c__Clostridia; o__Oscillospirales; f__UCG-010; g__UCG-010; s__uncultured_bacterium	0.786749839
0a3ff9c6ffb3df9936bf018f6b43b99d	d__Bacteria; p__Firmicutes; c__Bacilli; o__Staphylococcales; f__Staphylococcaceae; g__Macrococcus	0.820656956
b2b77531b1cc80472c230b7773d49386	d__Bacteria; p__Firmicutes; c__Clostridia; o__Lachnospirales; f__Lachnospiraceae	0.999996367
300dd31119c77ef5176cacc8507f332b	d__Bacteria; p__Bacteroidota; c__Bacteroidia; o__Bacteroidales; f__Rikenellaceae; g__Alistipes; s__uncultured_bacterium	0.993712015
dc8a29ae7fad34cbfb6e8555652b350d	d__Bacteria; p__Actinobacteriota; c__Actinobacteria; o__Micrococcales; f__Bogoriellaceae; g__Georgenia; s__Georgenia_satyanarayanai	0.718439162
925818206570620df8b034d222a9c20f	d__Bacteria; p__Bacteroidota; c__Bacteroidia; o__Bacteroidales; f__Rikenellaceae; g__Rikenellaceae_RC9_gut_group; s__uncultured_bacterium	0.828935233
fcd254e8f93e3ac81f612e768899f97c	d__Bacteria; p__Chloroflexi; c__KD4-96; o__KD4-96; f__KD4-96; g__KD4-96; s__uncultured_bacterium	0.987059495
3338f1e1484c1b122131d3dd2d112a3c	d__Bacteria; p__Firmicutes; c__Bacilli; o__Bacillales; f__Planococcaceae; g__Lysinibacillus	0.928180175
7677634d0c939f0719642ca6101c413e	d__Bacteria; p__Firmicutes; c__Bacilli; o__Lactobacillales; f__Aerococcaceae	0.9997344
1eb3c4ecc303182f94e85356607f0987	d__Bacteria; p__Chloroflexi; c__Chloroflexia; o__Thermomicrobiales; f__JG30-KF-CM45; g__JG30-KF-CM45; s__uncultured_bacterium	0.995355729
7d3ec1b8eaf04e7e97f9ecdbb1b7f9e7	d__Bacteria; p__Firmicutes; c__Clostridia; o__Christensenellales; f__Christensenellaceae; g__Christensenellaceae_R-7_group; s__uncultured_rumen	0.781692371
26005dfb7ad2e8cdbb139846af329663	d__Bacteria; p__Firmicutes; c__Bacilli; o__Bacillales; f__Bacillaceae; g__Bacillus	0.91740194
1fbd14c9d5540da6f80eddfbf4ad2343	d__Bacteria; p__Proteobacteria; c__Gammaproteobacteria; o__Xanthomonadales; f__Xanthomonadaceae; g__Luteimonas	0.971846147
3e9dfe1652b4fb10299d268aef148b59	d__Bacteria; p__Bacteroidota; c__Bacteroidia; o__Flavobacteriales; f__Flavobacteriaceae; g__Aequorivita; s__uncultured_bacterium	0.794585832
23f41ef45c6f54989b727b320eec697f	d__Bacteria; p__Firmicutes; c__Clostridia; o__Peptostreptococcales-Tissierellales; f__Peptostreptococcales-Tissierellales; g__Peptoniphilus; s__uncultured_bacterium	0.973732624
4e18372b0fcaf07875b761a7a593077d	d__Bacteria; p__Firmicutes; c__Clostridia; o__Christensenellales; f__Christensenellaceae; g__Christensenellaceae_R-7_group	0.999831791
27ea1c39a4346919995a0a059c41fe1f	d__Bacteria; p__Proteobacteria; c__Gammaproteobacteria; o__Pseudomonadales; f__Moraxellaceae; g__Moraxella	0.9997686
a48ab90915f19d04056e59dca460f4b9	d__Bacteria; p__Firmicutes; c__Clostridia; o__Peptococcales; f__Peptococcaceae; g__Peptococcus; s__Peptococcus_sp.	0.95512414
1a7126b1a2d8f09a4c4640ed28810d63	d__Bacteria; p__Firmicutes; c__Clostridia; o__Oscillospirales; f__Ruminococcaceae; g__Ruminococcaceae; s__uncultured_bacterium	0.982355608
d56947b7c7864193b9d6a5edd910be53	d__Bacteria; p__Firmicutes; c__Bacilli; o__Lactobacillales; f__Carnobacteriaceae; g__Lacticigenium; s__uncultured_bacterium	0.999890035
9c6c08e7e26cb6d7098e9bb2fa28943a	d__Bacteria; p__Bacteroidota; c__Bacteroidia; o__Bacteroidales; f__Barnesiellaceae; g__uncultured; s__uncultured_Bacteroidales	0.86415729
e9102efd360eb8e3d4768541d6373e23	d__Bacteria; p__Bacteroidota; c__Bacteroidia; o__Bacteroidales; f__Paludibacteraceae; g__uncultured; s__uncultured_Paludibacter	0.928662901
e00926b67a904daf78ee51c1f91b0f2b	d__Bacteria; p__Actinobacteriota; c__Actinobacteria; o__Micrococcales; f__Micrococcaceae; g__Enteractinococcus; s__uncultured_bacterium	0.965209311
b2124682031fff3c5886b3cb9edd0b7a	d__Bacteria; p__Proteobacteria; c__Gammaproteobacteria; o__Pseudomonadales; f__Pseudomonadaceae; g__Pseudomonas; s__Pseudomonas_pertucinogena	0.860930804
b32c31cdf2e8499f2dcf74dc1dca50df	d__Bacteria; p__Actinobacteriota; c__Thermoleophilia; o__Solirubrobacterales; f__67-14; g__67-14; s__metagenome	0.832914539
5a5373c26ab9e0e2e6b186970717e861	d__Bacteria; p__Actinobacteriota; c__Actinobacteria; o__Corynebacteriales; f__Corynebacteriaceae; g__Corynebacterium; s__Corynebacterium_sp.	0.828271989
0d7f8460770dbed560006845c0fdbb0c	d__Bacteria; p__Firmicutes; c__Clostridia; o__Oscillospirales; f__Ruminococcaceae; g__Negativibacillus; s__uncultured_bacterium	0.997400118
bb5f345f3ff5c6369d77462426e14863	d__Bacteria; p__Firmicutes; c__Clostridia; o__Clostridia; f__Hungateiclostridiaceae; g__Fastidiosipila; s__uncultured_anaerobic	0.968539008
1748a7d6708ad0d31e3be9069e298429	d__Bacteria; p__Firmicutes; c__Clostridia; o__Peptostreptococcales-Tissierellales; f__Peptostreptococcales-Tissierellales; g__Guggenheimella; s__Guggenheimella_bovis	0.999999998
ee1702a2feab3f70400b2f0cdb15a38e	d__Bacteria; p__Firmicutes; c__Clostridia; o__Lachnospirales; f__Lachnospiraceae; g__Lachnospiraceae_AC2044_group; s__uncultured_bacterium	0.744252771
9170143295e4485d2e413fc0f0116f77	d__Bacteria; p__Firmicutes; c__Bacilli; o__Bacillales; f__Planococcaceae; g__Psychrobacillus	0.996158474
1e06d6c16f5c260551b57ffcad6e60ee	d__Bacteria; p__Firmicutes; c__Clostridia; o__Lachnospirales; f__Lachnospiraceae	0.999999692
d2af52fc6f48ab4d05c96dad9527d8a2	d__Bacteria; p__Actinobacteriota; c__Actinobacteria; o__Micrococcales; f__Microbacteriaceae	0.999802967
1835981378a65bfa64e620665391cc65	d__Bacteria; p__Spirochaetota; c__Spirochaetia; o__Spirochaetales; f__Spirochaetaceae; g__Treponema; s__uncultured_bacterium	0.995327977
16862f9db17d93ef04182f37f8ad3d80	d__Bacteria; p__Fusobacteriota; c__Fusobacteriia; o__Fusobacteriales; f__Fusobacteriaceae; g__Fusobacterium; s__Fusobacterium_sp.	0.913287636
59c4e25078e3a97f307c8c7e2ac4d71a	d__Bacteria; p__Firmicutes; c__Clostridia; o__Oscillospirales; f__Oscillospiraceae; g__UCG-002	0.999529121
57f11558000cf7031da4a56d9d430c9e	d__Bacteria; p__Firmicutes; c__Bacilli; o__Lactobacillales; f__Streptococcaceae; g__Streptococcus; s__Streptococcus_dysgalactiae	0.978859704
42bcdd926f4ad96e74e285ba1d3968d6	d__Bacteria; p__Firmicutes; c__Clostridia; o__Clostridia; f__Hungateiclostridiaceae; g__Fastidiosipila	1
5ec81166ebe6215968e149ebec79134b	d__Bacteria; p__Bacteroidota; c__Bacteroidia; o__Bacteroidales; f__Prevotellaceae; g__Prevotellaceae_UCG-004; s__uncultured_bacterium	0.999999884
1afa5e0bb81d1a86643d45040a4479e0	d__Bacteria; p__Bacteroidota; c__Bacteroidia; o__Flavobacteriales; f__Flavobacteriaceae; g__Myroides	0.931820018
1bd8ddc544b8a1c18baf47ba3b23c1c2	d__Bacteria; p__Bacteroidota; c__Bacteroidia; o__Bacteroidales; f__p-251-o5; g__p-251-o5; s__uncultured_Bacteroidales	0.999185705
2a5a700545c9dc6e406ab5611331c47f	d__Bacteria; p__Firmicutes; c__Clostridia; o__Oscillospirales; f__Ruminococcaceae; g__Ruminococcus	0.998440879
acccab8e28b5e2cfc41fb8ae64cbf978	d__Bacteria; p__Firmicutes; c__Bacilli; o__Lactobacillales; f__Vagococcaceae; g__Vagococcus	0.704961569
349699429cd56cb7ac641fbc916f4ca4	d__Bacteria; p__Firmicutes; c__Clostridia; o__Peptostreptococcales-Tissierellales; f__Peptostreptococcales-Tissierellales; g__W5053; s__uncultured_Clostridiales	0.894035437
8c54abda114095dacb349f24b3542bf7	d__Bacteria; p__Firmicutes; c__Clostridia; o__Christensenellales; f__Christensenellaceae; g__Christensenellaceae_R-7_group; s__uncultured_bacterium	0.958352626
36b97543fe5f44e30f46474e8c99f62e	d__Bacteria; p__Campilobacterota; c__Campylobacteria; o__Campylobacterales; f__Arcobacteraceae; g__Arcobacter	0.953247258
e218b6e8597094700753f4edebb7ba73	d__Bacteria; p__Bacteroidota; c__Bacteroidia; o__Bacteroidales; f__Paludibacteraceae; g__H1; s__uncultured_Paludibacter	0.889537587
09bb724983602df3598334e0a9a78cbb	d__Bacteria; p__Firmicutes; c__Clostridia; o__Clostridia_UCG-014; f__Clostridia_UCG-014; g__Clostridia_UCG-014; s__uncultured_bacterium	0.789965368
e892a5020983db77d3c0d0539467a483	d__Bacteria; p__Firmicutes; c__Clostridia; o__Oscillospirales; f__UCG-010; g__UCG-010; s__uncultured_bacterium	0.988906478
a53969108fffb3e12a522ec9d2d5c387	d__Bacteria; p__Firmicutes; c__Clostridia; o__Peptostreptococcales-Tissierellales; f__Peptostreptococcales-Tissierellales	0.970132587
1b6d63f959a9909463805940c7b35837	d__Bacteria; p__Verrucomicrobiota; c__Verrucomicrobiae; o__Verrucomicrobiales; f__Akkermansiaceae; g__Akkermansia; s__uncultured_bacterium	0.999998605
ebc218731152df078258b869f0eeff3e	d__Bacteria; p__Actinobacteriota; c__Coriobacteriia; o__Coriobacteriales; f__Atopobiaceae; g__Olsenella; s__uncultured_bacterium	0.954579637
065dbbe7da0ac6ae74a6a347821330f2	d__Bacteria; p__Firmicutes; c__Clostridia; o__Lachnospirales; f__Lachnospiraceae	0.997245392
915cbbab869825d28abe5eccd8cd95bf	d__Bacteria; p__Firmicutes; c__Clostridia; o__Lachnospirales; f__Lachnospiraceae; g__Coprococcus	0.830033512
3c17b3f74d0cff25e90e3db5b0ca7a2b	d__Bacteria; p__Bacteroidota; c__Bacteroidia; o__Bacteroidales; f__Bacteroidaceae; g__Bacteroides	0.999999997
c414393a35657cc1c66db527d761f718	d__Archaea; p__Euryarchaeota; c__Methanobacteria; o__Methanobacteriales; f__Methanobacteriaceae; g__Methanosphaera	0.999999918
69abb73639776640f82c827be2fa1965	d__Bacteria; p__Firmicutes; c__Clostridia; o__Peptostreptococcales-Tissierellales; f__Peptostreptococcales-Tissierellales; g__Helcococcus; s__Helcococcus_kunzii	0.914158639
58bf77d95b7c06daa83b7a0f86129938	d__Bacteria; p__Firmicutes; c__Clostridia; o__Peptostreptococcales-Tissierellales; f__Peptostreptococcales-Tissierellales; g__Guggenheimella	0.999999692
b8ab4ce93b523f835c57f2b3b2a037f3	d__Bacteria; p__Firmicutes; c__Clostridia; o__Lachnospirales; f__Lachnospiraceae	0.999416112
9f983bd6688cd63d4c99544ea7a0668b	d__Bacteria; p__Firmicutes; c__Clostridia; o__Peptostreptococcales-Tissierellales; f__Peptostreptococcales-Tissierellales; g__W5053; s__uncultured_bacterium	0.99997331
4109fbbe9cd1407916d6f86e0fc3038d	d__Bacteria; p__Firmicutes; c__Clostridia; o__Christensenellales; f__Christensenellaceae; g__Christensenellaceae_R-7_group	0.961065497
39ba538819f0520e4d1ed0d48f427270	d__Bacteria; p__Firmicutes; c__Clostridia; o__Peptostreptococcales-Tissierellales; f__Peptostreptococcales-Tissierellales; g__Ezakiella	1
74a050d72bed178a55f0d41a1fd32656	d__Bacteria; p__Firmicutes; c__Clostridia; o__Peptostreptococcales-Tissierellales; f__Peptostreptococcales-Tissierellales; g__Parvimonas; s__uncultured_bacterium	0.827861072
f6fd3f16f5dbea5127fae54a8bd16223	d__Bacteria; p__Bacteroidota; c__Bacteroidia; o__Bacteroidales; f__uncultured; g__uncultured	1
cca43b3a9e7b0b5355c69a0316340bbb	d__Bacteria; p__Bacteroidota; c__Bacteroidia; o__Bacteroidales; f__Prevotellaceae; g__Prevotellaceae_Ga6A1_group; s__uncultured_bacterium	0.999999995
b8c545c99dea06d010eb0bf2c6572d1c	d__Bacteria; p__Firmicutes; c__Bacilli; o__Bacillales; f__Bacillaceae; g__Bacillus	0.948106306
2f3b9a4179f113beb940c0c085f61388	d__Bacteria; p__Firmicutes; c__Bacilli; o__Lactobacillales; f__Streptococcaceae; g__Streptococcus	0.999997962
ba4ff53a1e229fdf40e19c10cbfbbed0	d__Bacteria; p__Firmicutes; c__Clostridia; o__Oscillospirales; f__Butyricicoccaceae; g__UCG-009; s__uncultured_bacterium	0.9999405
f0f87301d1ba686a4e9541af9f33381e	d__Bacteria; p__Firmicutes; c__Clostridia; o__Christensenellales; f__Christensenellaceae; g__Christensenellaceae_R-7_group; s__uncultured_prokaryote	0.937510003
1a00d6f6f050de856ab73d3e92c51b01	d__Bacteria; p__Firmicutes; c__Clostridia; o__Lachnospirales; f__Lachnospiraceae; g__Coprococcus; s__uncultured_bacterium	0.867780971
19821d6ee993ae771e523612f279b94c	d__Bacteria; p__Bacteroidota; c__Bacteroidia; o__Bacteroidales; f__Prevotellaceae; g__Alloprevotella; s__uncultured_Bacteroidales	0.999996466
553bace52166f5630a2202fbc8678a8c	d__Bacteria; p__Proteobacteria; c__Gammaproteobacteria; o__Xanthomonadales; f__Xanthomonadaceae; g__Luteimonas; s__Luteimonas_sp.	0.75206166
0a028193eb0599e2b057cfd61a073a53	d__Bacteria; p__Firmicutes; c__Clostridia; o__Clostridia_UCG-014; f__Clostridia_UCG-014; g__Clostridia_UCG-014; s__uncultured_bacterium	0.987018124
a08a0132abbcb6367f2eed176e2e838e	d__Bacteria; p__Firmicutes; c__Clostridia; o__Clostridiales; f__Clostridiaceae; g__Proteiniclasticum; s__uncultured_bacterium	0.999821211
54cce2765416ef2ad71046f89914653f	d__Bacteria; p__Firmicutes; c__Clostridia; o__Lachnospirales; f__Lachnospiraceae; g__[Ruminococcus]_gauvreauii_group; s__uncultured_bacterium	0.994017012
cc5c75f4e21f384e592996fb3b2dfaa4	d__Bacteria; p__Firmicutes; c__Clostridia; o__Lachnospirales; f__Lachnospiraceae; g__Lachnospiraceae_NK3A20_group	0.916192855
6472eb8b1e09f892aca2f23182962903	d__Bacteria; p__Proteobacteria; c__Alphaproteobacteria; o__Rhizobiales; f__Xanthobacteraceae	0.999999974
0c53f613d019bd190a6f6a97fc5bc374	d__Bacteria; p__Firmicutes; c__Clostridia; o__Oscillospirales; f__Oscillospiraceae	0.998323401
a80b246161470ca073852a4372185c67	d__Bacteria; p__Bacteroidota; c__Bacteroidia; o__Bacteroidales; f__Rikenellaceae; g__Rikenellaceae_RC9_gut_group; s__uncultured_bacterium	0.951847066
84410d9f99aab0e6e5791e408b9a7ec7	d__Bacteria; p__Firmicutes; c__Clostridia; o__Peptostreptococcales-Tissierellales; f__Anaerovoracaceae; g__Anaerovorax; s__uncultured_bacterium	0.986166959
6b2b2398eb9bd80ac26cf308eddb3489	d__Bacteria; p__Bacteroidota; c__Bacteroidia; o__Bacteroidales; f__p-251-o5; g__p-251-o5; s__uncultured_bacterium	0.999592831
0243baee578c56aa95dd794fc76b5c6a	d__Bacteria; p__Chloroflexi; c__Chloroflexia; o__Thermomicrobiales; f__AKYG1722; g__AKYG1722; s__uncultured_bacterium	0.900300036
4cd2412c01b7ba4ed6f42b406c85d3c2	d__Bacteria; p__Actinobacteriota; c__Actinobacteria; o__Corynebacteriales; f__Corynebacteriaceae; g__Corynebacterium	0.994432701
047a9206ee6c6b1b2b510f2e27e09f4c	d__Bacteria; p__Firmicutes; c__Clostridia; o__Lachnospirales; f__Lachnospiraceae; g__Lachnospiraceae_NK3A20_group; s__uncultured_Firmicutes	0.995423917
574333943692fd07818fb25d1f9c8c2e	d__Bacteria; p__Actinobacteriota; c__Actinobacteria; o__Micrococcales; f__Micrococcaceae; g__Nesterenkonia	0.82434758
93e6c645e53109b432429252cb94f0aa	d__Bacteria; p__Firmicutes; c__Clostridia; o__Peptostreptococcales-Tissierellales; f__Anaerovoracaceae	0.999884254
9402110f20c76af8ea5cf03dfce41dc8	d__Bacteria; p__Firmicutes; c__Clostridia; o__Oscillospirales; f__[Eubacterium]_coprostanoligenes_group; g__[Eubacterium]_coprostanoligenes_group	0.999984248
7f78ce028b29432de9579785490adab3	d__Bacteria; p__Chloroflexi; c__Chloroflexia; o__Thermomicrobiales; f__JG30-KF-CM45; g__JG30-KF-CM45	0.999999998
290a1cca7b3b9a5397824ecad2b31b6f	d__Bacteria; p__Bacteroidota; c__Bacteroidia; o__Bacteroidales; f__Bacteroidaceae; g__Bacteroides; s__uncultured_bacterium	0.921477237
36073aa00911cbb7a90be813530d8e20	d__Bacteria; p__Actinobacteriota; c__Actinobacteria; o__Micrococcales	0.999999179
974085df669773f83ccc3689ef46feb6	d__Bacteria; p__Actinobacteriota; c__Actinobacteria; o__Corynebacteriales; f__Corynebacteriaceae; g__Corynebacterium	0.935067945
5e06d5a315e8e4bd2135ea11e43fdd6a	d__Bacteria; p__Firmicutes; c__Clostridia; o__Peptostreptococcales-Tissierellales; f__Anaerovoracaceae; g__Mogibacterium; s__uncultured_bacterium	0.797604143
2f464b29560efb8fbaed2b4b2fbe96ce	d__Bacteria; p__Firmicutes; c__Clostridia; o__Peptostreptococcales-Tissierellales; f__Peptostreptococcales-Tissierellales; g__W5053; s__uncultured_bacterium	0.998854318
c74d271bbd0ec0cbc64e7a7e111ecea2	d__Bacteria; p__Bacteroidota; c__Bacteroidia; o__Bacteroidales; f__Bacteroidaceae; g__Bacteroides	0.999999263
9cee9b6cc89c3931b5cbbce7d8f2189c	d__Bacteria; p__Bacteroidota; c__Bacteroidia; o__Bacteroidales; f__Dysgonomonadaceae; g__Proteiniphilum	0.99999965
b5ce9247f6507d1e08809bde46325b64	d__Bacteria; p__Firmicutes; c__Clostridia; o__Peptostreptococcales-Tissierellales; f__Peptostreptococcaceae; g__[Eubacterium]_yurii_group	0.996916142
13f77915fc4773473e664c4c67352a59	d__Bacteria; p__Firmicutes; c__Bacilli; o__Lactobacillales; f__Aerococcaceae; g__Facklamia; s__uncultured_bacterium	0.751368512
dee4f93fff44255e31e05750a178d3e8	d__Bacteria; p__Bacteroidota; c__Bacteroidia; o__Flavobacteriales; f__Weeksellaceae; g__uncultured; s__Chishuiella_sp.	0.973368704
24578c136f07e026d6e8e4f0791f317e	d__Bacteria; p__Patescibacteria; c__Saccharimonadia; o__Saccharimonadales; f__Saccharimonadaceae; g__TM7a; s__uncultured_bacterium	0.999848951
a3f2fa762e46403a39d0f14759a61464	d__Bacteria; p__Proteobacteria; c__Gammaproteobacteria; o__Cardiobacteriales; f__Cardiobacteriaceae; g__Dichelobacter; s__Dichelobacter_nodosus	0.999950969
58943b82a3e309d72ab5300ba3d7a069	d__Bacteria; p__Fibrobacterota; c__Fibrobacteria; o__Fibrobacterales; f__Fibrobacteraceae; g__Fibrobacter	1
3b2cc0fe69596947ef208c4b6ab61c49	d__Archaea; p__Euryarchaeota; c__Methanobacteria; o__Methanobacteriales; f__Methanobacteriaceae; g__Methanobrevibacter	0.999578099
0d9aeb4785b1fd5c9391f3f87aa60537	d__Bacteria; p__Campilobacterota; c__Campylobacteria; o__Campylobacterales; f__Arcobacteraceae; g__Arcobacter	0.893571688
8456dfb07bda9d45d383e002c3c025c8	d__Bacteria; p__Firmicutes; c__Clostridia; o__Clostridiales; f__Clostridiaceae; g__Clostridium_sensu_stricto_1; s__uncultured_bacterium	0.790944159
8bfc89dde62b531bdfaf399d68ea77c0	d__Bacteria; p__Bacteroidota; c__Bacteroidia; o__Bacteroidales; f__Rikenellaceae; g__Alistipes; s__uncultured_bacterium	0.757810928
e55ed3736d60d1d0f7aa37fbb7839a2a	d__Bacteria; p__Firmicutes; c__Clostridia; o__Clostridia_UCG-014; f__Clostridia_UCG-014; g__Clostridia_UCG-014; s__uncultured_bacterium	0.983916384
a4fff9d40b78aacbc7731d9b70c2e308	d__Bacteria; p__Proteobacteria; c__Alphaproteobacteria; o__Rhodobacterales; f__Rhodobacteraceae; g__Gemmobacter	0.923067772
8dddb4161fa6468eab87424df0fdd41f	d__Bacteria; p__Firmicutes; c__Clostridia; o__Christensenellales; f__Christensenellaceae; g__Christensenellaceae_R-7_group; s__uncultured_bacterium	0.932680658
735cb9abbbc8ff2b5b354be608a3a869	d__Bacteria; p__Firmicutes; c__Bacilli; o__Lactobacillales; f__Streptococcaceae; g__Streptococcus	0.999999941
cead671189403f9036e857c7cc4b1348	d__Bacteria; p__Proteobacteria; c__Gammaproteobacteria; o__Pseudomonadales; f__Pseudomonadaceae; g__Pseudomonas; s__Pseudomonas_xanthomarina	0.791698184
9232bf99dfe39a3b994f03789de9cf3f	d__Bacteria; p__Firmicutes; c__Clostridia; o__Lachnospirales; f__Lachnospiraceae	0.999996137
d6efd2da2728fd74ded268122ee05036	d__Bacteria; p__Proteobacteria; c__Alphaproteobacteria; o__Sphingomonadales; f__Sphingomonadaceae; g__Sphingomonas	0.954552791
38367a8a414bbde849313409772ca4b8	d__Bacteria; p__Firmicutes; c__Bacilli; o__Bacillales; f__Bacillaceae; g__Bacillus	0.998357447
dab1160ee7a4ecf9945086ff09f99528	d__Bacteria; p__Proteobacteria; c__Gammaproteobacteria; o__Burkholderiales; f__Comamonadaceae	0.999999916
9510fd473d4de0f07b40a1b280103dd3	d__Archaea; p__Thermoplasmatota; c__Thermoplasmata; o__Methanomassiliicoccales; f__Methanomethylophilaceae	1
2d3fc07c0507bfe6337828733a3a477f	d__Bacteria; p__Firmicutes; c__Clostridia; o__Peptostreptococcales-Tissierellales; f__Peptostreptococcales-Tissierellales; g__Peptoniphilus	0.99675613
a993329ca58379f68521ec073780e7f0	d__Bacteria; p__Firmicutes; c__Clostridia; o__Oscillospirales; f__Oscillospiraceae	0.999845546
5327f8424ef9ebd666819e4b1012f7ea	d__Bacteria; p__Firmicutes; c__Bacilli; o__Lactobacillales; f__Carnobacteriaceae; g__Carnobacterium; s__Carnobacterium_sp.	0.862909458
15bac10cc6e1c82c4f257d87159abcb7	d__Bacteria; p__Chloroflexi; c__Chloroflexia; o__Thermomicrobiales; f__JG30-KF-CM45; g__JG30-KF-CM45; s__uncultured_anaerobic	0.830451316
a9922267613030aeb245225788aee9c3	d__Bacteria; p__WPS-2; c__WPS-2; o__WPS-2; f__WPS-2; g__WPS-2; s__hydrothermal_vent	0.99983721
2e6a097b1f996f0fb44804b92ecc057f	d__Bacteria; p__Bacteroidota; c__Bacteroidia; o__Bacteroidales; f__Porphyromonadaceae; g__Porphyromonas; s__Porphyromonas_levii	0.996876006
9b6ac616792a2648ec114d23b4054b9f	d__Bacteria; p__Bacteroidota; c__Bacteroidia; o__Bacteroidales; f__Prevotellaceae; g__Prevotella; s__uncultured_Prevotella	0.983569999
ce8ad3e4c7f2e354566ef13cc3258955	d__Bacteria; p__Proteobacteria; c__Gammaproteobacteria; o__Pseudomonadales; f__Pseudomonadaceae; g__Pseudomonas; s__Pseudomonas_pertucinogena	0.962151279
55acb60e4aafaa643ed1113e47bd89d8	d__Bacteria; p__Bacteroidota; c__Bacteroidia; o__Bacteroidales; f__uncultured; g__uncultured	1
d114fb4c335125128be28401522dd41a	d__Bacteria; p__Firmicutes; c__Bacilli; o__Lactobacillales; f__Streptococcaceae; g__Lactococcus; s__Lactococcus_lactis	0.738569021
68d351a75f53066df40225ec35a4a1a0	d__Bacteria; p__Firmicutes; c__Clostridia; o__Christensenellales; f__Christensenellaceae; g__Christensenellaceae_R-7_group	0.978664424
04b17704dfd1a2d3842c5dcbae1d7206	d__Bacteria; p__Firmicutes; c__Bacilli; o__Lactobacillales; f__Carnobacteriaceae; g__uncultured; s__uncultured_bacterium	0.991261085
5d5f1933343cc4828ac96ee5c155a79c	d__Bacteria; p__Firmicutes; c__Clostridia; o__Clostridia; f__Hungateiclostridiaceae; g__Ruminiclostridium; s__uncultured_bacterium	0.962455455
6ebe60d719d0d30e35fa026539dd752d	d__Bacteria; p__Bacteroidota; c__Bacteroidia; o__Bacteroidales; f__Rikenellaceae; g__Alistipes; s__uncultured_bacterium	0.990871269
3d4a6c22bae5a12bb28fab13d91348a0	d__Bacteria; p__Firmicutes; c__Bacilli; o__Lactobacillales; f__Carnobacteriaceae	0.982931727
e89dace828bd950fc51036b67f2a35ba	d__Bacteria; p__Proteobacteria; c__Gammaproteobacteria; o__Xanthomonadales; f__Xanthomonadaceae; g__Stenotrophomonas; s__Flavobacterium_sp.	0.876904187
0bb53d0d3c84382c9a786fe03cc995d7	d__Bacteria; p__Actinobacteriota; c__Acidimicrobiia; o__Microtrichales; f__Iamiaceae; g__Iamia; s__uncultured_bacterium	0.719531752
c1b50bc650d22fb4abf07d3e76838290	d__Bacteria; p__Actinobacteriota; c__Coriobacteriia; o__Coriobacteriales; f__Eggerthellaceae; g__Gordonibacter; s__uncultured_bacterium	0.998944069
78f43411cc7c0e784e8a8e72b136808b	d__Bacteria; p__Firmicutes; c__Clostridia; o__Peptostreptococcales-Tissierellales; f__Peptostreptococcales-Tissierellales; g__uncultured; s__uncultured_bacterium	0.974250066
74792adac452eb3544cdc17064d6bbee	d__Bacteria; p__Desulfobacterota; c__Desulfovibrionia; o__Desulfovibrionales; f__Desulfovibrionaceae; g__Desulfovibrio	0.999997238
f2d270731025358e71e570e52a51aed7	d__Bacteria; p__Deinococcota; c__Deinococci; o__Deinococcales; f__Deinococcaceae; g__Deinococcus; s__Deinococcus_sp.	0.895095222
21b112290b03eb753066211716896b63	d__Bacteria; p__Firmicutes; c__Clostridia; o__Peptostreptococcales-Tissierellales; f__Anaerovoracaceae	0.999977322
6c06b6134e297bd5a9d4b8776b81c480	d__Bacteria; p__Bacteroidota; c__Bacteroidia; o__Flavobacteriales; f__Weeksellaceae; g__Chryseobacterium	0.999991506
c21ba70387127d25a4695dbbf5e2bf4c	d__Bacteria; p__Actinobacteriota; c__Actinobacteria; o__Micrococcales; f__Intrasporangiaceae	0.997247905
3d137115a8f0d7ee6ec2d13a05799181	d__Bacteria; p__Bacteroidota; c__Bacteroidia; o__Bacteroidales; f__Bacteroidaceae; g__Bacteroides; s__uncultured_Bacteroides	0.97202094
b45c1be7d7fe0368162719375b102c14	d__Bacteria; p__Bacteroidota; c__Bacteroidia; o__Bacteroidales; f__Bacteroidaceae; g__Bacteroides; s__uncultured_Bacteroides	0.976213056
60933de335c7464f51fffcd2152a39a6	d__Bacteria; p__Firmicutes; c__Bacilli; o__Bacillales; f__Planococcaceae	0.988151007
bc02916655c22b7539963f44a7da3585	d__Bacteria; p__Verrucomicrobiota; c__Verrucomicrobiae; o__Verrucomicrobiales; f__Akkermansiaceae; g__Akkermansia; s__uncultured_bacterium	0.999999813
d892d40bc79d0c356bd2886ce8d120ee	d__Bacteria; p__Actinobacteriota; c__Actinobacteria; o__Micrococcales; f__Cellulomonadaceae; g__Cellulomonas	0.997428261
3dd58b2a9a2a3671ffcd5e48d893825d	d__Bacteria; p__Proteobacteria; c__Gammaproteobacteria; o__Pseudomonadales; f__Moraxellaceae	0.999999674
0ac2994587688afe6947db3c27cef6d0	d__Bacteria; p__Firmicutes; c__Bacilli; o__Lactobacillales; f__Carnobacteriaceae; g__Atopostipes; s__uncultured_bacterium	0.965295369
cae2d4e4bd40d09ffcf668df6cf402ee	d__Bacteria; p__Firmicutes; c__Bacilli; o__Bacillales; f__Planococcaceae	0.99129418
2b19301227c73bb1e00dcc387b5a0629	d__Bacteria; p__Firmicutes; c__Clostridia; o__Oscillospirales; f__UCG-010; g__UCG-010; s__uncultured_bacterium	0.736796981
93a299b4f0a27d63080dedea3a7d049d	d__Bacteria; p__Actinobacteriota; c__Actinobacteria; o__Micrococcales; f__Intrasporangiaceae	0.986149725
09de3dde6c465b74bcb8e6f8a478e4e0	d__Bacteria; p__Actinobacteriota; c__Actinobacteria; o__Corynebacteriales; f__Nocardiaceae; g__Rhodococcus	0.999999976
b5f2ec0eb0f107561507fe1f803a951c	d__Bacteria; p__Firmicutes; c__Clostridia; o__Peptostreptococcales-Tissierellales; f__Peptostreptococcales-Tissierellales; g__Guggenheimella; s__Guggenheimella_bovis	0.944365431
26c491b7f851bfb43311487c7e3f1e19	d__Bacteria; p__Firmicutes; c__Clostridia; o__Christensenellales; f__Christensenellaceae; g__Christensenellaceae_R-7_group; s__uncultured_Clostridiales	0.738891695
889073db1ff207e606e953453caead87	d__Bacteria; p__Campilobacterota; c__Campylobacteria; o__Campylobacterales; f__Campylobacteraceae; g__Campylobacter	1
0eb88b722902316b11770922bcdaca7b	d__Bacteria; p__Proteobacteria; c__Gammaproteobacteria; o__Burkholderiales; f__Comamonadaceae	0.999999801
6beacac100a9007d1b17ff5c74de4164	d__Bacteria; p__Chloroflexi; c__Chloroflexia; o__Thermomicrobiales; f__JG30-KF-CM45; g__JG30-KF-CM45; s__uncultured_bacterium	0.759429665
2f49affea1aa1db3f453ce4b3066a63f	d__Bacteria; p__Actinobacteriota; c__Actinobacteria; o__Micrococcales; f__Brevibacteriaceae; g__Brevibacterium; s__uncultured_bacterium	0.891047576
081f3cdde32e312e9d5bbe762871e8d1	d__Bacteria; p__Bacteroidota; c__Bacteroidia; o__Bacteroidales; f__Prevotellaceae; g__Alloprevotella; s__uncultured_Bacteroidales	0.991216954
9faa3bd3a414c6be89e3133d7db8ea87	d__Bacteria; p__Bacteroidota; c__Bacteroidia; o__Bacteroidales; f__Prevotellaceae; g__Prevotellaceae_NK3B31_group; s__uncultured_bacterium	0.940445434
cd1a6e3d4bc67060eadcabd430c9c923	d__Bacteria; p__Firmicutes; c__Bacilli; o__Staphylococcales; f__Staphylococcaceae; g__Jeotgalicoccus	0.996259047
d5cc349d48eebd30b8e374009a3a2340	d__Bacteria; p__Firmicutes; c__Clostridia; o__Clostridia; f__Hungateiclostridiaceae; g__Fastidiosipila	0.997355959
1ff3b31d754ce38a814dc2970543c7c4	d__Bacteria; p__Firmicutes; c__Clostridia; o__Oscillospirales; f__[Eubacterium]_coprostanoligenes_group; g__[Eubacterium]_coprostanoligenes_group	0.998867266
50d4c71f45f6503b102c8b8b50789cf1	d__Bacteria; p__Bacteroidota; c__Bacteroidia; o__Bacteroidales; f__Rikenellaceae; g__Rikenellaceae_RC9_gut_group; s__uncultured_bacterium	0.895247354
30d2c6d18368ca9774ba7e596ba0ddf7	d__Bacteria; p__Chloroflexi; c__Chloroflexia; o__Thermomicrobiales; f__JG30-KF-CM45; g__JG30-KF-CM45; s__uncultured_bacterium	0.938276427
e61407eef1859a4e0568bce735dcb41e	d__Bacteria; p__Firmicutes; c__Clostridia; o__Lachnospirales; f__Lachnospiraceae; g__Coprococcus; s__uncultured_Lachnospiraceae	0.724285674
c4a15f31059888a5c73f2eaa7e65825a	d__Bacteria; p__Synergistota; c__Synergistia; o__Synergistales; f__Synergistaceae; g__Fretibacterium; s__Synergistales_bacterium	0.971179467
66bbfda64d0998cc22bd833f4bbfd1cd	d__Bacteria; p__Proteobacteria; c__Alphaproteobacteria; o__Rhodobacterales; f__Rhodobacteraceae; g__Paracoccus; s__Paracoccus_alcaliphilus	0.970108414
3f63f080650c7e3280fdd5d927e90860	d__Bacteria; p__Bacteroidota; c__Bacteroidia; o__Bacteroidales; f__Porphyromonadaceae; g__Falsiporphyromonas; s__Falsiporphyromonas_endometrii	1
a9a9e0fb3861bfc8090545d5a815ea2c	d__Bacteria; p__Firmicutes; c__Bacilli; o__Lactobacillales; f__Carnobacteriaceae; g__Desemzia	0.869699613
f5c9722dff88a44b5ddb7d8abdcc3fda	d__Bacteria; p__Bacteroidota; c__Bacteroidia; o__Bacteroidales; f__Bacteroidaceae; g__Bacteroides; s__uncultured_bacterium	0.99947014
1e0c57e4cc297bfb637078072775fd99	d__Bacteria; p__Firmicutes; c__Clostridia; o__Peptostreptococcales-Tissierellales; f__Peptostreptococcales-Tissierellales; g__Helcococcus; s__uncultured_bacterium	0.999999701
890cb79ce6e91e2ea45fb2700711899e	d__Bacteria; p__Firmicutes; c__Clostridia; o__Lachnospirales; f__Lachnospiraceae; g__Oribacterium; s__uncultured_rumen	0.998145382
7e29514ba5f811952dd69011edd4b468	d__Bacteria; p__Firmicutes; c__Negativicutes; o__Veillonellales-Selenomonadales	0.797561521
22a95320d7e8ea57f29bd0c244a54167	d__Bacteria; p__Actinobacteriota; c__Actinobacteria; o__Streptomycetales; f__Streptomycetaceae; g__Streptomyces	0.997351503
2ed47a91c957a51727b391814ebb4646	d__Bacteria; p__Firmicutes; c__Clostridia; o__Lachnospirales; f__Lachnospiraceae; g__Dorea	0.999024506
b6b6cb506f4922b9d10f77ae24ebf27a	d__Bacteria; p__Firmicutes; c__Clostridia; o__Peptostreptococcales-Tissierellales; f__Peptostreptococcaceae	0.997695928
8abdf967e5b46a4af2dc34923219a392	d__Bacteria; p__Verrucomicrobiota; c__Verrucomicrobiae; o__Chthoniobacterales; f__Chthoniobacteraceae; g__Candidatus_Udaeobacter	0.999999927
122b201f08f783512005ae9d1ee337fd	d__Bacteria; p__Proteobacteria; c__Gammaproteobacteria; o__Pseudomonadales; f__Pseudomonadaceae; g__Pseudomonas	0.999959026
5a0ae6a10829f1b6d01debcce81fa0c6	d__Bacteria; p__Proteobacteria; c__Alphaproteobacteria; o__Rhizobiales; f__Beijerinckiaceae; g__Bosea	0.999999221
377f91ea9c9a0f1f8129c227245784ba	d__Bacteria; p__Actinobacteriota; c__Actinobacteria; o__Corynebacteriales; f__Corynebacteriaceae; g__Corynebacterium; s__Corynebacterium_mycetoides	0.869660404
50421dbcd0bc1b16f18b2bd8fae86153	d__Bacteria; p__Proteobacteria; c__Alphaproteobacteria; o__Rhodobacterales; f__Rhodobacteraceae; g__Paracoccus	0.870139511
0ee8ed7f6005aaec4070238c4fed4c0a	d__Bacteria; p__Actinobacteriota; c__Actinobacteria; o__Micrococcales; f__Intrasporangiaceae; g__Arsenicicoccus	0.925340564
066958ec24a70350539dffe6fcfdea84	d__Bacteria; p__Bacteroidota; c__Bacteroidia; o__Bacteroidales; f__Prevotellaceae; g__Prevotellaceae_UCG-003; s__uncultured_Bacteroidales	0.722978479
577fd541a49196a0a5b5d45b18d3d41f	d__Bacteria; p__Firmicutes; c__Clostridia; o__Peptostreptococcales-Tissierellales; f__Peptostreptococcaceae; g__Acetoanaerobium	0.95920351
c309aef7b6abaa62cc4b81130261d724	d__Bacteria; p__Actinobacteriota; c__Thermoleophilia; o__Solirubrobacterales; f__67-14; g__67-14; s__metagenome	0.9971744
f639a7c7a9140c4e3b9b8fe97efd09fe	d__Bacteria; p__Proteobacteria; c__Gammaproteobacteria; o__Xanthomonadales; f__Xanthomonadaceae; g__Luteimonas	0.942402876
31da0a8c98bb11b50aeafc76f31b358d	d__Bacteria; p__Firmicutes; c__Clostridia; o__Peptostreptococcales-Tissierellales; f__Anaerovoracaceae; g__Mogibacterium	0.999279181
01ef1f83c86823200c8c0e7597cd6a3a	d__Bacteria; p__Proteobacteria; c__Gammaproteobacteria; o__Burkholderiales; f__Comamonadaceae	0.999999353
23198bf50f38c827bc21eb26632f5175	d__Bacteria; p__Bacteroidota; c__Bacteroidia; o__Sphingobacteriales; f__Sphingobacteriaceae; g__Sphingobacterium; s__Sphingobacterium_rhinocerotis	0.999054565
220e7166b6b235384294afbb04969e86	d__Bacteria; p__Firmicutes; c__Clostridia; o__Oscillospirales; f__Ruminococcaceae; g__Ruminococcus	0.997836195
26331c23fff342d649699c3cc46c16d7	d__Bacteria; p__Firmicutes; c__Clostridia; o__Clostridia_UCG-014; f__Clostridia_UCG-014; g__Clostridia_UCG-014; s__uncultured_bacterium	0.957686823
8705d3862ed85815dca7958aa5f3258b	d__Bacteria; p__Firmicutes; c__Clostridia; o__Oscillospirales; f__Ruminococcaceae	0.99684393
28ccc59426a3d5bf31d3dd8ffdfa3c2d	d__Bacteria; p__Firmicutes; c__Bacilli; o__Lactobacillales; f__Aerococcaceae; g__Facklamia; s__uncultured_bacterium	0.723427987
db3bd7048388e34fe889498a45124604	d__Bacteria; p__Firmicutes; c__Clostridia; o__Oscillospirales; f__[Eubacterium]_coprostanoligenes_group; g__[Eubacterium]_coprostanoligenes_group	0.999942917
bbffbfa73f3c39d6762faf7751c716c1	d__Bacteria; p__Actinobacteriota; c__Actinobacteria; o__Corynebacteriales; f__Corynebacteriaceae; g__Corynebacterium	0.993718043
93c94d4ab93afade55757e3724e82cb2	d__Bacteria; p__Bacteroidota; c__Bacteroidia; o__Bacteroidales; f__Barnesiellaceae; g__uncultured	0.99999085
c6b768044abbb5e0ab19a5299894b722	d__Bacteria; p__Bacteroidota; c__Bacteroidia; o__Bacteroidales; f__Porphyromonadaceae; g__Porphyromonas; s__Porphyromonadaceae_bacterium	0.999999871
040f3e52f9a7fc14840e9c8119aa786a	d__Bacteria; p__Firmicutes; c__Clostridia; o__Peptostreptococcales-Tissierellales; f__Anaerovoracaceae	0.999999527
63d29f138db3c100c7d909b9d6690037	d__Bacteria; p__Proteobacteria; c__Gammaproteobacteria; o__Pseudomonadales; f__Moraxellaceae; g__Psychrobacter; s__Psychrobacter_immobilis	0.883121857
e1c7d97fe13e9127d225d76a1feb8c78	d__Bacteria; p__Proteobacteria; c__Alphaproteobacteria; o__Rhizobiales; f__Rhizobiaceae; g__Allorhizobium-Neorhizobium-Pararhizobium-Rhizobium	0.845434541
0da32f8f5c5fe39c14b5309de056e8b3	d__Bacteria; p__Actinobacteriota; c__Actinobacteria; o__Micrococcales; f__Micrococcaceae; g__Rothia; s__Rothia_nasimurium	0.716830243
f968c8ec81743924f1cc7a3e764ecaf9	d__Bacteria; p__Firmicutes; c__Bacilli; o__Lactobacillales; f__Carnobacteriaceae; g__Atopostipes; s__uncultured_Carnobacteriaceae	0.96435895
cb67326b962afae444c9d3154d9e97d0	d__Bacteria; p__Firmicutes; c__Clostridia; o__Oscillospirales; f__UCG-010; g__UCG-010; s__uncultured_Ruminococcaceae	0.987151925
9fef297bc82420d5b9abea86562b8d27	d__Bacteria; p__Actinobacteriota; c__Actinobacteria; o__Propionibacteriales; f__Nocardioidaceae; g__Nocardioides	0.99883761
1727732e52b1dcf2ef75530be5d31c08	d__Bacteria; p__Actinobacteriota; c__Coriobacteriia; o__Coriobacteriales; f__Eggerthellaceae; g__Parvibacter; s__uncultured_bacterium	0.997587556
0b51b4d765f4788a325b46b0449d9f04	d__Bacteria; p__Firmicutes; c__Clostridia; o__Oscillospirales; f__Oscillospiraceae; g__UCG-005; s__uncultured_rumen	0.709773657
c1816478136d0f60c12907ee0f237947	d__Bacteria; p__Firmicutes; c__Clostridia; o__Peptostreptococcales-Tissierellales; f__Anaerovoracaceae; g__Mogibacterium; s__uncultured_rumen	0.951650728
ccca52f02246bf8f5a4559a445223183	d__Bacteria; p__Proteobacteria; c__Gammaproteobacteria	1
f998b55dc9b150b36030120a29c2f1f3	d__Bacteria; p__Actinobacteriota; c__Actinobacteria; o__Actinomycetales; f__Actinomycetaceae; g__Actinomyces; s__Gleimia_europaea	0.994387653
0d34e514b2d0d3a14fbfa27a9717f5ae	d__Bacteria; p__Bacteroidota; c__Bacteroidia; o__Sphingobacteriales; f__Sphingobacteriaceae; g__Pedobacter	0.936743703
4042f91c8efc519a8b68bf4a2f0b8bcb	d__Bacteria; p__Firmicutes; c__Bacilli; o__Lactobacillales; f__Carnobacteriaceae; g__Jeotgalibaca; s__uncultured_bacterium	0.8248856
e00ac75e401f3f448aa76cf26946e7b2	d__Bacteria; p__Firmicutes; c__Clostridia; o__Oscillospirales; f__[Eubacterium]_coprostanoligenes_group; g__[Eubacterium]_coprostanoligenes_group; s__uncultured_bacterium	0.939409552
7c7c7761ed1d350dd250d3bf1f131073	d__Bacteria; p__Chloroflexi; c__KD4-96; o__KD4-96; f__KD4-96; g__KD4-96	0.999999999
a537d8bab85c83b0e74c73c55790324b	d__Bacteria; p__Proteobacteria; c__Alphaproteobacteria; o__Caulobacterales; f__Caulobacteraceae; g__Brevundimonas	0.999878249
bf97ba7ce3018070c40b1deecc38d29f	d__Bacteria; p__Firmicutes; c__Clostridia; o__Peptostreptococcales-Tissierellales; f__Peptostreptococcales-Tissierellales; g__W5053; s__uncultured_bacterium	0.992910894
c99026a091c7446e2d2931e81d44d340	d__Bacteria; p__Firmicutes; c__Clostridia; o__Clostridiales; f__Clostridiaceae; g__Clostridium_sensu_stricto_1	0.998854893
5e1fa6070a6b3f25d8a205d019679d2e	d__Bacteria; p__Firmicutes; c__Clostridia; o__Oscillospirales; f__Oscillospiraceae; g__NK4A214_group	0.999603586
04bbcdefcf018a99ca9b244c85c1026b	d__Bacteria; p__Chloroflexi; c__Chloroflexia; o__Thermomicrobiales; f__JG30-KF-CM45; g__JG30-KF-CM45; s__metagenome	0.966500651
a7a87158e1680404739b637270c2047b	d__Bacteria; p__Firmicutes; c__Clostridia; o__Christensenellales; f__Christensenellaceae; g__Christensenellaceae_R-7_group; s__uncultured_prokaryote	0.846741698
e06a56088a6f2924a218de9025d3f342	d__Bacteria; p__Bacteroidota; c__Bacteroidia; o__Bacteroidales; f__Marinifilaceae; g__Odoribacter	1
15701fcbecf8b280718656e482ad0021	d__Bacteria; p__Firmicutes; c__Negativicutes; o__Veillonellales-Selenomonadales; f__Selenomonadaceae	0.999999896
b9aa22c0f3dd62136a18ea7b26d15a43	d__Bacteria; p__Firmicutes; c__Bacilli; o__Lactobacillales; f__Aerococcaceae; g__Globicatella; s__uncultured_bacterium	0.962157498
acfaeb13ef6f66a1747be9f8e7f5ea6a	d__Bacteria; p__Proteobacteria; c__Alphaproteobacteria; o__Rhodobacterales; f__Rhodobacteraceae	0.999756512
9c41122e8cd9ebc0950ee4b09fa0dc75	d__Bacteria; p__Firmicutes; c__Clostridia; o__Clostridia_UCG-014; f__Clostridia_UCG-014; g__Clostridia_UCG-014	0.999999993
207986c33124aef4c105314ab3549edc	d__Bacteria; p__Firmicutes; c__Clostridia; o__Lachnospirales; f__Lachnospiraceae	0.999998399
7ba24f5f1aaa8b0ed129d3cece2c2d29	d__Bacteria; p__Firmicutes; c__Clostridia; o__Christensenellales; f__Christensenellaceae; g__Christensenellaceae_R-7_group; s__uncultured_prokaryote	0.930350098
ad03570a6623c3fe543fb52f514b234f	d__Bacteria; p__Firmicutes; c__Clostridia; o__Oscillospirales; f__Ruminococcaceae; g__Ruminococcus; s__uncultured_Ruminococcus	0.988987608
dcf6e0b538afafafbc0ceaa44bf57cf2	d__Bacteria; p__Firmicutes; c__Bacilli; o__Lactobacillales; f__Aerococcaceae; g__Aerosphaera; s__uncultured_bacterium	0.74536469
16279d63c18f0ce497fac24287ac9ed8	d__Bacteria; p__Acidobacteriota; c__Holophagae; o__Subgroup_7; f__Subgroup_7; g__Subgroup_7; s__uncultured_proteobacterium	0.78330458
5cb90a6c5acb5fb592e3a989f3b8498e	d__Bacteria; p__Deinococcota; c__Deinococci; o__Deinococcales; f__Trueperaceae; g__Truepera; s__uncultured_bacterium	0.752346418
19a779b06d85c489c23dcd3d3817226b	d__Bacteria; p__Firmicutes; c__Clostridia; o__Peptostreptococcales-Tissierellales; f__Peptostreptococcales-Tissierellales; g__Peptoniphilus; s__Peptoniphilus_duerdenii	0.967335596
b06f462faa752ca96477ae848bf338a6	d__Bacteria; p__Bacteroidota; c__Bacteroidia; o__Cytophagales; f__Hymenobacteraceae; g__Hymenobacter; s__Hymenobacter_gelipurpurascens	0.754396132
609e6199a7b690448baef7fde80018da	d__Bacteria; p__Firmicutes; c__Bacilli; o__Lactobacillales; f__Aerococcaceae; g__Globicatella; s__uncultured_bacterium	0.921020992
410a1a55ad49a0b1059d6edefd74087e	d__Bacteria; p__Proteobacteria; c__Alphaproteobacteria; o__Caulobacterales; f__Caulobacteraceae; g__Brevundimonas	0.999989237
7c29d12d974056fc09270ca82e0169c1	d__Bacteria; p__Firmicutes; c__Clostridia; o__Oscillospirales; f__Oscillospiraceae; g__UCG-005	0.841152782
99717759855d8fbbc9559ea213c3adde	d__Bacteria; p__Firmicutes; c__Clostridia; o__Oscillospirales; f__Oscillospiraceae	0.999666224
e9aa12127da4a78395bbeb5ba7aea749	d__Bacteria; p__Firmicutes; c__Clostridia; o__Christensenellales; f__Christensenellaceae; g__Christensenellaceae_R-7_group	0.962216406
85c37a2228c809577f9c743ba2364480	d__Bacteria; p__Bacteroidota; c__Bacteroidia; o__Bacteroidales; f__Bacteroidaceae; g__Bacteroides; s__uncultured_Bacteroides	0.95433532
f212ad3759f4319aaa51f9a2dc5be324	d__Bacteria; p__Firmicutes; c__Bacilli; o__Bacillales; f__Planococcaceae; g__Kurthia	0.864387167
e514feab26658c4c8b755f2f1836ac97	d__Bacteria; p__Actinobacteriota; c__Actinobacteria; o__Micrococcales; f__Micrococcaceae	0.999999818
3caf05bc235cf3c4601b99e6015beb07	d__Bacteria; p__Firmicutes; c__Clostridia; o__Lachnospirales; f__Lachnospiraceae	0.99999665
016c03d54ef088fc66ccdc07ed6db5c6	d__Bacteria; p__Bacteroidota; c__Bacteroidia; o__Bacteroidales; f__uncultured; g__uncultured; s__uncultured_Bacteroidales	0.98218575
c607262051a2f4f04616d01fc953ebb8	d__Bacteria; p__Proteobacteria; c__Gammaproteobacteria; o__Pseudomonadales; f__Pseudomonadaceae; g__Pseudomonas	0.999825035
745f74c3e102e4d5e9e47a4033033bae	d__Bacteria; p__Patescibacteria; c__Saccharimonadia; o__Saccharimonadales; f__Saccharimonadaceae; g__Candidatus_Saccharimonas; s__uncultured_rumen	0.974878422
52bd7e8b9b51a5ebc80e1e835e64acd2	d__Bacteria; p__Proteobacteria; c__Gammaproteobacteria; o__Xanthomonadales; f__Rhodanobacteraceae; g__Pseudofulvimonas; s__uncultured_bacterium	0.995418067
80c5e80d2dcc862561a2503544be49eb	d__Bacteria; p__Firmicutes; c__Clostridia; o__Christensenellales; f__Christensenellaceae; g__Christensenellaceae_R-7_group	0.974815855
0d9892248ce6789002130e2fb3fa0a13	d__Bacteria; p__Bacteroidota; c__Bacteroidia; o__Bacteroidales	0.999998954
8f0fb68673a8b3c26f3fd210e29b7916	d__Bacteria; p__Firmicutes; c__Clostridia; o__Clostridiales; f__Clostridiaceae; g__Clostridium_sensu_stricto_13	0.989176138
a7a9c36e901726e6eb5ede872544b4f0	d__Bacteria; p__Firmicutes; c__Clostridia; o__Oscillospirales; f__Oscillospiraceae; g__NK4A214_group; s__uncultured_rumen	0.848518507
f0b6270d857e47b9f1052bf1fef9bc30	d__Bacteria; p__Firmicutes; c__Bacilli; o__Bacillales; f__Bacillaceae; g__uncultured; s__uncultured_bacterium	0.99999567
8785d46cc76f41739f87649f5ec15406	d__Bacteria; p__Bacteroidota; c__Bacteroidia; o__Bacteroidales; f__Marinifilaceae; g__uncultured; s__uncultured_rumen	1
d4f4223753e1ff4282f59f3e94f43413	d__Bacteria; p__Firmicutes; c__Clostridia; o__Oscillospirales; f__Oscillospiraceae; g__NK4A214_group; s__uncultured_rumen	0.80065849
3fb11383d86dfad2dfd111339161741f	d__Bacteria; p__Bacteroidota; c__Bacteroidia; o__Flavobacteriales; f__Weeksellaceae; g__Chryseobacterium	0.997621655
5cd2f8d0aa0a2c4e89652e3333846f38	d__Bacteria; p__Bacteroidota; c__Bacteroidia; o__Bacteroidales; f__Prevotellaceae; g__Prevotella; s__Prevotella_ruminicola	0.992566558
595316d09f664845c46c8865cdb1fb14	d__Bacteria; p__Firmicutes; c__Bacilli; o__Lactobacillales; f__Aerococcaceae; g__Aerococcus	0.999998491
e0523db06cd9d05f7219a88ad966a056	d__Bacteria; p__Firmicutes; c__Clostridia; o__Christensenellales; f__Christensenellaceae; g__Christensenellaceae_R-7_group; s__Clostridiales_bacterium	0.994292579
eb9182574ce819f23944be7c4506b8a6	d__Bacteria; p__Bacteroidota; c__Bacteroidia; o__Bacteroidales; f__Porphyromonadaceae; g__Porphyromonas	0.964810042
98b3f6c33d225881f75319b109f35956	d__Bacteria; p__Proteobacteria; c__Gammaproteobacteria; o__Xanthomonadales; f__Xanthomonadaceae; g__Luteimonas	0.998254032
2d75853a34afa9c2198a39e0c91acfeb	d__Bacteria; p__Firmicutes; c__Clostridia; o__Lachnospirales; f__Lachnospiraceae; g__Acetitomaculum; s__uncultured_rumen	0.828893334
c1e12b5e538d3af6e72f54429cbed638	d__Bacteria; p__Firmicutes; c__Clostridia; o__Oscillospirales; f__Ruminococcaceae; g__Ruminococcus	0.999946785
f5afe64b5b27e75932d770057c0d8151	d__Bacteria; p__Proteobacteria; c__Gammaproteobacteria; o__Thiomicrospirales; f__Thiomicrospiraceae; g__Thiomicrorhabdus	0.999615448
30cf72341e45edefa407b79dd187fd5e	d__Bacteria; p__Firmicutes; c__Bacilli; o__Bacillales	0.758281338
79002cd643e481df341cb199ee5f8413	d__Bacteria; p__Bacteroidota; c__Bacteroidia; o__Bacteroidales; f__Dysgonomonadaceae; g__Proteiniphilum; s__uncultured_Porphyromonadaceae	0.972977666
5932adb8eab0a2b254165744e04ed827	d__Bacteria; p__Proteobacteria; c__Gammaproteobacteria; o__Cardiobacteriales; f__Wohlfahrtiimonadaceae; g__Ignatzschineria; s__Ignatzschineria_sp.	0.934111426
c37f53f697b86923ef7bc00ba63e5a71	d__Bacteria; p__Firmicutes; c__Bacilli; o__RF39; f__RF39; g__RF39	0.999881408
ab07e6c8c3c83d47d838349dd5eb655a	d__Bacteria; p__Firmicutes; c__Clostridia; o__Christensenellales; f__Christensenellaceae; g__Christensenellaceae_R-7_group; s__bacterium_AC2043	0.960368577
2894e2b6c5f5bacbd8199f88fd1913c3	d__Bacteria; p__Proteobacteria; c__Gammaproteobacteria; o__Oceanospirillales; f__Halomonadaceae; g__Halomonas	0.972164541
675c847bccbc53942ebb7b8cbb4efc4d	d__Bacteria; p__Bacteroidota; c__Bacteroidia; o__Bacteroidales; f__Prevotellaceae; g__Prevotella	0.999999989
2eb553a1b1727232e6e6355f80226855	d__Bacteria; p__Chloroflexi; c__Chloroflexia; o__Thermomicrobiales; f__JG30-KF-CM45; g__JG30-KF-CM45	0.999999179
6817b79b1d2b9452d2d345224b9c6762	d__Bacteria; p__Firmicutes; c__Bacilli; o__Bacillales; f__Planococcaceae; g__Savagea; s__uncultured_bacterium	0.991025865
7b6e3ae5b5ba0beb7626b482b4568c33	d__Bacteria; p__Firmicutes; c__Clostridia; o__Peptostreptococcales-Tissierellales; f__Anaerovoracaceae; g__[Eubacterium]_brachy_group; s__uncultured_bacterium	0.998224508
fe6b64d205dbb77190b8df85274375f1	d__Bacteria; p__Firmicutes; c__Clostridia; o__Christensenellales; f__Christensenellaceae; g__Christensenellaceae_R-7_group; s__uncultured_bacterium	0.837577522
c21e804d6e00537bd1b9e8cd7efa864f	d__Bacteria; p__Firmicutes; c__Clostridia; o__Lachnospirales; f__Lachnospiraceae; g__Lachnospiraceae_NK3A20_group; s__uncultured_rumen	0.946285949
1832b7cd666f42231d069e028f4ad9a0	d__Bacteria; p__Bacteroidota; c__Bacteroidia; o__Bacteroidales; f__uncultured; g__uncultured; s__uncultured_Bacteroidales	0.964068754
23f27d36c9c6624388afe2e21be33187	d__Bacteria; p__Firmicutes; c__Clostridia; o__Lachnospirales; f__Lachnospiraceae; g__Dorea; s__uncultured_bacterium	0.849727812
c81d2bd60b0b2a355bc6e63534ecc66c	d__Bacteria; p__Firmicutes; c__Clostridia; o__Lachnospirales; f__Lachnospiraceae	0.999997593
1df2faad7a87c53286100df3198877cb	d__Bacteria; p__Actinobacteriota; c__Actinobacteria; o__Micrococcales; f__Bogoriellaceae; g__Georgenia	0.999513259
3bb0bf5132b0f988573de9bd6059b22c	d__Bacteria; p__Proteobacteria; c__Gammaproteobacteria; o__Burkholderiales; f__Comamonadaceae	0.999967324
e62439de99675ae05e44a8eb4c3f7b8d	d__Bacteria; p__Firmicutes; c__Clostridia; o__Christensenellales; f__Christensenellaceae; g__Christensenellaceae_R-7_group	0.995132677
37db7e62671ed92385d332ba38a7df19	d__Bacteria; p__Bacteroidota; c__Bacteroidia; o__Flavobacteriales; f__Flavobacteriaceae; g__Capnocytophaga; s__uncultured_bacterium	0.727992151
9bb276530d60c2d320b7fd8bc8cf8613	d__Bacteria; p__Proteobacteria; c__Gammaproteobacteria; o__Burkholderiales; f__Comamonadaceae	0.999995921
d10114188ecbd6e1bf983e44e2882d1f	d__Bacteria; p__Firmicutes; c__Clostridia; o__Oscillospirales; f__[Eubacterium]_coprostanoligenes_group; g__[Eubacterium]_coprostanoligenes_group	0.9999809
478c5c1cd7a457414848e3cb3dd22c83	d__Bacteria; p__Bacteroidota; c__Bacteroidia; o__Flavobacteriales; f__Weeksellaceae; g__Chryseobacterium; s__Chryseobacterium_taklimakanense	0.996853706
2d1afaa7de3f290ac7bd572e4d5862ff	d__Bacteria; p__Bacteroidota; c__Bacteroidia; o__Bacteroidales; f__Bacteroidaceae; g__Bacteroides; s__uncultured_Bacteroides	0.706262748
e669e0a40bc36f8021e4de617204d320	d__Bacteria; p__Bacteroidota; c__Bacteroidia; o__Flavobacteriales; f__Flavobacteriaceae; g__Tamlana; s__Tamlana_sp.	0.718932389
51ce2adb34f9e32258bf2d7a247260bb	d__Bacteria; p__Bacteroidota; c__Bacteroidia; o__Bacteroidales; f__uncultured; g__uncultured; s__uncultured_Bacteroidales	0.754579433
29237fffd1b3b56771fa93c869c30f9a	d__Bacteria; p__Firmicutes; c__Clostridia; o__Peptostreptococcales-Tissierellales; f__Anaerovoracaceae; g__Mogibacterium	0.999999213
d10557147205e2ca8dcb35bb0b76f71b	d__Bacteria; p__Firmicutes; c__Clostridia; o__Peptostreptococcales-Tissierellales; f__Peptostreptococcales-Tissierellales; g__Peptoniphilus; s__Peptoniphilus_sp.	0.869326298
f2036bf99423b9f0fc37334c1c19a016	d__Bacteria; p__Bacteroidota; c__Bacteroidia; o__Bacteroidales; f__Rikenellaceae; g__Rikenellaceae_RC9_gut_group; s__uncultured_Bacteroidales	0.83041624
f444ddd3afa52aa9f0c1556f35db75a9	d__Bacteria; p__Firmicutes; c__Negativicutes; o__Acidaminococcales; f__Acidaminococcaceae; g__Succiniclasticum; s__uncultured_rumen	0.993216452
474cda6ad36902d427ba9d46a85ecc05	d__Bacteria; p__Cyanobacteria; c__Vampirivibrionia; o__Gastranaerophilales; f__Gastranaerophilales; g__Gastranaerophilales; s__uncultured_bacterium	0.990880861
90f9c1978fe477d3d5a75aefa2190d1e	d__Bacteria; p__Proteobacteria; c__Gammaproteobacteria; o__Xanthomonadales; f__Xanthomonadaceae; g__Luteimonas	0.969923802
ce2b12c8f29ea48d194ece8ad475436d	d__Bacteria; p__Proteobacteria; c__Gammaproteobacteria; o__Pseudomonadales; f__Moraxellaceae; g__Moraxella	0.790592167
1a99c547c95f565bff2f68f9df24ca3f	d__Bacteria; p__Firmicutes; c__Bacilli; o__Lactobacillales; f__Carnobacteriaceae; g__Marinilactibacillus; s__uncultured_bacterium	0.971171956
adccaf5a8d58e2360361d02b7d41b039	d__Bacteria; p__Firmicutes; c__Clostridia; o__Lachnospirales; f__Lachnospiraceae; g__Frisingicoccus; s__uncultured_bacterium	0.764911781
7f57e03480060be83dd4120fe17efc95	d__Bacteria; p__Firmicutes; c__Bacilli; o__Lactobacillales; f__Carnobacteriaceae; g__Jeotgalibaca; s__uncultured_bacterium	0.880165116
d0de92fe66c5441b9379fd61f5c4f86e	d__Bacteria; p__Firmicutes; c__Clostridia; o__Christensenellales; f__Christensenellaceae; g__Christensenellaceae_R-7_group	0.935735953
15dd46340218e6801d50de6db54e2566	d__Bacteria; p__Proteobacteria; c__Alphaproteobacteria; o__Rhizobiales; f__Rhizobiaceae; g__uncultured	0.987195846
4c6ce8d59b2cb63eafd66f43434530a1	d__Bacteria; p__Actinobacteriota; c__Actinobacteria; o__Micrococcales; f__Micrococcaceae; g__Garicola; s__uncultured_bacterium	0.757982848
8f94608f8ce340dca72a182b99beefc3	d__Bacteria; p__Verrucomicrobiota; c__Verrucomicrobiae; o__Verrucomicrobiales; f__Akkermansiaceae; g__Akkermansia; s__uncultured_bacterium	0.999999127
97de1a7f4cb7a28f5bdd5fcb9cd70a9a	d__Bacteria; p__Proteobacteria; c__Gammaproteobacteria; o__Pseudomonadales; f__Pseudomonadaceae; g__Pseudomonas; s__Pseudomonas_denitrificans	0.755490791
7a9a200d3931e7f9a2b3b78f659a143b	d__Bacteria; p__Bacteroidota; c__Bacteroidia; o__Bacteroidales; f__Bacteroidales_RF16_group; g__Bacteroidales_RF16_group; s__uncultured_Porphyromonadaceae	0.911860621
91fa1c2088cfc3523d46cf40bd7d69ab	d__Bacteria; p__Firmicutes; c__Clostridia; o__Oscillospirales; f__[Eubacterium]_coprostanoligenes_group; g__[Eubacterium]_coprostanoligenes_group	0.99996863
f44404ea806c18f6b05b7cbb4f3e5fd2	d__Bacteria; p__Firmicutes; c__Clostridia; o__Peptostreptococcales-Tissierellales; f__Peptostreptococcaceae; g__Romboutsia	0.988856581
6f470353b813a2394d7e699733497c5b	d__Bacteria; p__Planctomycetota; c__Planctomycetes; o__Isosphaerales; f__Isosphaeraceae; g__Tundrisphaera; s__uncultured_bacterium	0.9932187
3e1f98451cfaf18f8dec52d333cad2ab	d__Bacteria; p__Firmicutes; c__Clostridia; o__Clostridia; f__Hungateiclostridiaceae; g__Fastidiosipila; s__uncultured_bacterium	0.763914272
ac8c7f2226f27529374b3b2fb98a8a41	d__Bacteria; p__Firmicutes; c__Clostridia; o__Oscillospirales; f__UCG-010; g__UCG-010; s__uncultured_bacterium	0.939596098
b1c7edfb8f1d436cb90453d5fcabd806	d__Bacteria; p__Bacteroidota; c__Bacteroidia; o__Cytophagales; f__Hymenobacteraceae; g__Hymenobacter; s__Hymenobacter_psychrophilus	0.754177997
dd070f5acfaf08a813b9552f7ad3136f	d__Bacteria; p__Firmicutes; c__Bacilli; o__Staphylococcales; f__Staphylococcaceae; g__Jeotgalicoccus	0.995734857
18d11e67c3ff2c1633c2ef2e6922ea1b	d__Bacteria; p__Bacteroidota; c__Bacteroidia; o__Bacteroidales; f__Rikenellaceae; g__Rikenellaceae_RC9_gut_group; s__uncultured_bacterium	0.995941821
e23f84eb9e56b2bd5e3597f149288270	d__Bacteria; p__Bacteroidota; c__Bacteroidia; o__Bacteroidales; f__Rikenellaceae; g__Rikenellaceae_RC9_gut_group; s__uncultured_bacterium	0.947860777
57c4f3ede08667957471c9e2025b31ae	d__Bacteria; p__Acidobacteriota; c__Vicinamibacteria; o__Vicinamibacterales; f__uncultured; g__uncultured	0.999999887
27ff584524331e6747469e8a9977eb89	d__Bacteria; p__Proteobacteria; c__Gammaproteobacteria; o__Cardiobacteriales; f__Wohlfahrtiimonadaceae; g__Ignatzschineria; s__Ignatzschineria_sp.	0.966163493
30d428d11505bbd9a6f0600aca7f6d82	d__Bacteria; p__Actinobacteriota; c__Actinobacteria; o__Corynebacteriales; f__Corynebacteriaceae; g__Corynebacterium	0.999060368
180d1c7879096f20d70aa97a87219e85	d__Bacteria; p__Firmicutes; c__Clostridia; o__Clostridiales; f__Clostridiaceae; g__Proteiniclasticum; s__uncultured_bacterium	0.756417137
b3bcfc35d41df855c96202a145cc129b	d__Bacteria; p__Firmicutes; c__Bacilli; o__Lactobacillales; f__Carnobacteriaceae; g__Marinilactibacillus; s__uncultured_bacterium	0.978859596
0bd6f06758a3fbfed924bb98c19a15ed	d__Bacteria; p__Firmicutes; c__Clostridia; o__Clostridia_UCG-014; f__Clostridia_UCG-014; g__Clostridia_UCG-014; s__uncultured_bacterium	0.999103327
a1edab5b2b9d6836d28bb8433d27d34a	d__Bacteria; p__Firmicutes; c__Clostridia; o__Oscillospirales; f__UCG-010; g__UCG-010	0.99999992
a76e065bdfde0aa883c898ccf5f092fc	d__Bacteria; p__Proteobacteria; c__Alphaproteobacteria; o__Sphingomonadales; f__Sphingomonadaceae; g__Sphingomonas	0.963217536
920967a44f9ac321dc8bc54724a204df	d__Bacteria; p__Bacteroidota; c__Bacteroidia; o__Flavobacteriales; f__Weeksellaceae; g__Chryseobacterium	0.999950851
535d2619493bb332c9ec383ecc45bfae	d__Bacteria; p__Firmicutes; c__Bacilli; o__Bacillales; f__Planococcaceae	0.998126726
a09f4279a2c9e5c98c15218b82940dec	d__Bacteria; p__Bacteroidota; c__Bacteroidia	0.999965525
d8717576f9724b87281c1af9b2803a64	d__Bacteria; p__Proteobacteria; c__Gammaproteobacteria; o__Oceanospirillales; f__Saccharospirillaceae; g__Oceanobacter; s__uncultured_bacterium	0.9998689
5532d9179a651d756c4d8ebdc05b7458	d__Bacteria; p__Firmicutes; c__Clostridia; o__Christensenellales; f__Christensenellaceae; g__Christensenellaceae_R-7_group	0.831075611
b023ba242b55fd6cb794d2d362c57c0f	d__Bacteria; p__Firmicutes; c__Clostridia; o__Oscillospirales; f__Oscillospiraceae; g__UCG-005; s__uncultured_bacterium	0.724603274
b01254f93fcfd0750fb2fe8cd45372bf	d__Bacteria; p__Firmicutes; c__Clostridia; o__Oscillospirales; f__Ruminococcaceae	0.938171668
df0745c0ba80cff1e850b90eaea25d52	d__Bacteria; p__Firmicutes; c__Clostridia; o__Peptostreptococcales-Tissierellales; f__Peptostreptococcales-Tissierellales; g__Murdochiella; s__uncultured_bacterium	0.999999987
69feb367b2fc037a886f36c58c542d99	d__Bacteria; p__Firmicutes; c__Clostridia; o__Lachnospirales; f__Lachnospiraceae	0.999997821
ef3d56e3d6b570685a159a45c374a33f	d__Bacteria; p__Firmicutes; c__Clostridia; o__Oscillospirales; f__UCG-010; g__UCG-010	0.999999339
598365d65e39db6b19e1cf2b02b938a0	d__Bacteria; p__Bacteroidota; c__Bacteroidia; o__Bacteroidales; f__Muribaculaceae; g__Muribaculaceae; s__uncultured_bacterium	0.98599352
4165f84d8954cb57f15202205c9f6edf	d__Bacteria; p__Firmicutes; c__Clostridia; o__Lachnospirales; f__Lachnospiraceae	0.999999822
df71de0e92459aa808364311135bb8fc	d__Bacteria; p__Proteobacteria; c__Gammaproteobacteria; o__Burkholderiales; f__Comamonadaceae; g__Variovorax	0.801109658
49fc2b824f58e801d950b4308d8846d9	d__Bacteria; p__Bacteroidota; c__Bacteroidia; o__Bacteroidales; f__Rikenellaceae; g__Rikenellaceae_RC9_gut_group; s__uncultured_Bacteroidales	0.95913199
72c6f999022fce65fd4aa5744d57f331	d__Bacteria; p__Firmicutes; c__Clostridia; o__Peptostreptococcales-Tissierellales; f__Peptostreptococcales-Tissierellales; g__W5053; s__Clostridiales_bacterium	0.878664471
df9968be69604b5882a6e2fcff0af635	d__Bacteria; p__Proteobacteria; c__Alphaproteobacteria; o__Rhodobacterales; f__Rhodobacteraceae	0.999968654
f7fa1e4c7fea01d07c7724e07a1b7813	d__Bacteria; p__Bacteroidota; c__Bacteroidia; o__Flavobacteriales; f__Weeksellaceae; g__Chryseobacterium; s__Chryseobacterium_chaponense	0.795207647
3846d505b4e3bdd44d93e78a6f8aec13	d__Bacteria; p__Firmicutes; c__Clostridia; o__Oscillospirales; f__Ruminococcaceae; g__Ruminococcus	0.996318647
a17bcb0877607699bd1a8aee7eba0f87	d__Bacteria; p__Actinobacteriota; c__Actinobacteria; o__Corynebacteriales; f__Corynebacteriaceae; g__Corynebacterium; s__Corynebacterium_sp.	0.84528058
76f831bfe4f0582246adc059b024e261	d__Bacteria; p__Bacteroidota; c__Bacteroidia; o__Bacteroidales; f__uncultured; g__uncultured; s__uncultured_Bacteroidales	0.760146932
21aa066f3d9d9ee80f0a8757f757affd	d__Bacteria; p__Bacteroidota; c__Bacteroidia; o__Flavobacteriales; f__Weeksellaceae; g__Bergeyella; s__uncultured_bacterium	0.749629109
50d806cacc92e42002185671f4d44213	d__Bacteria; p__Actinobacteriota; c__Actinobacteria; o__Propionibacteriales; f__Propionibacteriaceae	0.999999989
a0bbc3f66430176bf50fbc39611fd871	d__Bacteria; p__Firmicutes; c__Clostridia; o__Oscillospirales; f__Oscillospiraceae	0.997993213
a0609fd67436fc2033645f61a541f052	d__Bacteria; p__Actinobacteriota; c__Actinobacteria; o__Micrococcales; f__Intrasporangiaceae; g__Ornithinicoccus; s__uncultured_bacterium	0.988558759
5a813b789edbc31e3e60aa41c36218fd	d__Bacteria; p__Actinobacteriota; c__Actinobacteria; o__Micrococcales; f__Intrasporangiaceae	0.996384304
f1ef14567ac02b75f87af8a05e494c7e	d__Bacteria; p__Firmicutes; c__Clostridia; o__Oscillospirales; f__UCG-010; g__UCG-010; s__uncultured_bacterium	0.83862851
28ad02b2b4d8ce4a66a894ed499bf9a6	d__Bacteria; p__Firmicutes; c__Bacilli; o__Lactobacillales; f__Aerococcaceae; g__Facklamia; s__Facklamia_ignava	0.990818481
d0a0c9c5ced0aea39ea555275bcc6579	d__Bacteria; p__Actinobacteriota; c__Actinobacteria; o__Micrococcales; f__Microbacteriaceae; g__Leucobacter	0.998951025
641f4f9a39e2f95aca81e746b578ab40	d__Bacteria; p__Firmicutes; c__Clostridia; o__Christensenellales; f__Christensenellaceae; g__Christensenellaceae_R-7_group	0.983744476
70b3e16fef7655489b0e5feaed9c93a1	d__Bacteria; p__Proteobacteria; c__Gammaproteobacteria; o__Pseudomonadales; f__Moraxellaceae; g__Acinetobacter	0.999999775
176f830569ce747883328e9f8f946b5c	d__Bacteria; p__Bacteroidota; c__Bacteroidia; o__Bacteroidales; f__Rikenellaceae; g__Alistipes; s__uncultured_bacterium	0.99740927
8fb5021504dbe9ff0def522a3e291067	d__Bacteria; p__Actinobacteriota; c__Actinobacteria; o__Corynebacteriales; f__Corynebacteriaceae; g__Corynebacterium	0.97347679
3f863a561aa218755f3105b9ba11191a	d__Bacteria; p__Bacteroidota; c__Bacteroidia; o__Bacteroidales; f__Porphyromonadaceae; g__Porphyromonas	0.999977701
8ec8e6a7fd5bded5fbb209de424fc0fb	d__Bacteria; p__Firmicutes; c__Negativicutes; o__Acidaminococcales; f__Acidaminococcaceae; g__Succiniclasticum; s__uncultured_rumen	0.904028132
b0ea02cf5f75c161cd673e0c71f84e3e	d__Bacteria; p__Firmicutes; c__Clostridia; o__Peptostreptococcales-Tissierellales; f__Anaerovoracaceae; g__[Eubacterium]_brachy_group; s__uncultured_bacterium	0.990700449
da08ed6c63c185bcc917a12024b890cd	d__Bacteria; p__Firmicutes; c__Clostridia; o__Peptostreptococcales-Tissierellales; f__Peptostreptococcales-Tissierellales; g__Guggenheimella; s__uncultured_bacterium	0.998464573
db3e3a265bba7bd07ae1f6c31e23e361	d__Bacteria; p__Firmicutes; c__Bacilli; o__Lactobacillales; f__Carnobacteriaceae; g__Jeotgalibaca; s__uncultured_bacterium	0.838807915
d899a4a8f244cc5f1f7d9d28ee497cc2	d__Bacteria; p__Proteobacteria; c__Gammaproteobacteria; o__Pasteurellales; f__Pasteurellaceae	0.999999999
0ed82bed84de7c737439d2658891e5e2	d__Bacteria; p__Actinobacteriota; c__Actinobacteria; o__Propionibacteriales; f__Nocardioidaceae; g__Nocardioides	0.999965128
0c59837e08ec226548dc5886a4cd645f	d__Bacteria; p__Bacteroidota; c__Bacteroidia; o__Bacteroidales; f__F082; g__F082; s__uncultured_bacterium	0.999984288
a44a49f353c6f65ec14bacd207b697a5	d__Bacteria; p__Firmicutes; c__Clostridia; o__Oscillospirales; f__Ruminococcaceae; g__Ruminococcus; s__uncultured_Clostridiaceae	0.814635769
702af9e944edfd5a1a7f0dce0d566376	d__Bacteria; p__Actinobacteriota; c__Actinobacteria; o__Micrococcales; f__Microbacteriaceae	0.99988959
b3699f6ad48fefe22a64debc4c0eadf9	d__Bacteria; p__Firmicutes; c__Clostridia; o__Peptostreptococcales-Tissierellales; f__Peptostreptococcales-Tissierellales; g__Murdochiella; s__uncultured_bacterium	0.871575049
18dbdb801d3e33517f9353a4a8c79e0d	d__Bacteria; p__Actinobacteriota; c__Actinobacteria; o__Micrococcales; f__Micrococcaceae; g__Micrococcus	0.947618284
9f132ce44e801cc10d31885bf73852ab	d__Bacteria; p__Fibrobacterota; c__Fibrobacteria; o__Fibrobacterales; f__Fibrobacteraceae; g__Fibrobacter	1
e1d665955a7733654dbf3d4856a42d5d	d__Bacteria; p__Firmicutes; c__Clostridia; o__Peptostreptococcales-Tissierellales; f__Peptostreptococcales-Tissierellales; g__Peptoniphilus; s__Peptoniphilus_coxii	0.708649389
2bdeba3ad4c0a03ff80b9da65384bb78	d__Bacteria; p__Firmicutes; c__Clostridia; o__Lachnospirales; f__Lachnospiraceae; g__Lachnospiraceae_UCG-010; s__uncultured_bacterium	0.780041748
7e04842a8508d77202341b663ab8bb19	d__Bacteria; p__Actinobacteriota; c__Actinobacteria; o__Corynebacteriales; f__Corynebacteriaceae; g__Corynebacterium; s__Corynebacterium_maris	0.972076385
31e9a66ed31ca34e3e92e5dbcfeb9ba2	d__Bacteria; p__Actinobacteriota; c__Actinobacteria; o__Micrococcales; f__Micrococcaceae	0.999974017
345f6f07f3a820016ddb7e641d429092	d__Bacteria; p__Proteobacteria; c__Gammaproteobacteria; o__Alteromonadales; f__Idiomarinaceae; g__Aliidiomarina; s__uncultured_bacterium	0.929161643
14f9023b1f394dc7907dc372abcdeb49	d__Bacteria; p__Actinobacteriota; c__Actinobacteria; o__Micrococcales; f__Dermatophilaceae; g__Dermatophilus; s__Dermatophilus_congolensis	0.914267249
971d42cc6cdf8d23e8fb20746e39c65e	d__Bacteria; p__Bacteroidota; c__Bacteroidia; o__Flavobacteriales; f__Weeksellaceae; g__Chryseobacterium; s__uncultured_Bacteroidetes	0.717295118
e5908f0fe871ef3f7022613817868c01	d__Bacteria; p__Firmicutes; c__Clostridia; o__Clostridia_UCG-014; f__Clostridia_UCG-014; g__Clostridia_UCG-014; s__uncultured_bacterium	0.984550346
c08ee570b6b88a4ef11ac4d5a31242a2	d__Bacteria; p__Bacteroidota; c__Bacteroidia; o__Bacteroidales; f__Dysgonomonadaceae	1
aebeef8ad157d5c62c63ce077d35c3dd	d__Bacteria; p__Bacteroidota; c__Bacteroidia; o__Bacteroidales; f__Dysgonomonadaceae; g__Proteiniphilum; s__uncultured_prokaryote	0.998923462
3aa4c62e69055e47d63003f3cd249d50	d__Bacteria; p__Proteobacteria; c__Alphaproteobacteria; o__Rhodobacterales; f__Rhodobacteraceae	0.995844562
8df2b2e6c1cb64bd18b81d5bae7f0898	d__Bacteria; p__Proteobacteria; c__Gammaproteobacteria; o__Burkholderiales; f__Oxalobacteraceae; g__Massilia	0.999937552
30c17e2a8e56bd18a05db8f70cda79f7	d__Bacteria; p__Bacteroidota; c__Bacteroidia; o__Bacteroidales; f__F082; g__F082; s__uncultured_rumen	0.997979019
57d5db3432ba9ca4a36f7230d6441904	d__Bacteria; p__Actinobacteriota; c__Actinobacteria; o__Micrococcales; f__Dermabacteraceae; g__Dermabacter	0.929177166
1449b34c78e5583ecfb52a5fbf374fd0	d__Bacteria; p__Firmicutes; c__Clostridia; o__Christensenellales; f__Christensenellaceae; g__Christensenellaceae_R-7_group	0.99149073
13e1d6e0c2a374ba433ca6031905f384	d__Bacteria; p__Firmicutes; c__Bacilli; o__Lactobacillales; f__Carnobacteriaceae; g__Alkalibacterium; s__uncultured_bacterium	0.809263104
5526df0b4e7aa8b73210d4ebb579305f	d__Archaea; p__Euryarchaeota; c__Methanobacteria; o__Methanobacteriales; f__Methanobacteriaceae; g__Methanosphaera; s__uncultured_euryarchaeote	0.802166423
d19fbf42afe015913d5eede6fe39ea60	d__Bacteria; p__Firmicutes; c__Clostridia; o__Monoglobales; f__Monoglobaceae; g__Monoglobus; s__uncultured_bacterium	0.90072481
e86d4335531884bbca4147624be015f4	d__Bacteria; p__Actinobacteriota; c__Actinobacteria; o__Micrococcales; f__Dermabacteraceae; g__Brachybacterium	0.999677158
da1e1f7590b81c4a22e5444b97b9d1be	d__Bacteria; p__Firmicutes; c__Clostridia; o__Clostridia_UCG-014; f__Clostridia_UCG-014; g__Clostridia_UCG-014; s__uncultured_bacterium	0.971107898
a5ce93b1e75790265ec6a9c0a2b10c59	d__Bacteria; p__Desulfobacterota; c__Desulfuromonadia; o__Bradymonadales; f__Bradymonadales; g__Bradymonadales; s__uncultured_marine	0.94824676
809cc4e2cc20a5680e4ccb0de8d57931	d__Bacteria; p__Firmicutes; c__Clostridia; o__Oscillospirales; f__UCG-010; g__UCG-010; s__uncultured_bacterium	0.990725395
3d13cf627169cffdf427d6902d6d88f0	d__Bacteria; p__Firmicutes; c__Clostridia; o__Oscillospirales; f__UCG-010; g__UCG-010	0.999999872
41bc79030d183e5861667959389e58d8	d__Bacteria; p__Firmicutes; c__Clostridia; o__Monoglobales; f__Monoglobaceae; g__Monoglobus; s__uncultured_bacterium	0.833700987
f4634e21a032d2e3252e43194251270d	d__Bacteria; p__Proteobacteria; c__Gammaproteobacteria; o__Enterobacterales; f__Enterobacteriaceae; g__Escherichia-Shigella	0.987442307
6089e3455fdfb31efad4063931738ce7	d__Bacteria; p__Firmicutes; c__Clostridia; o__Oscillospirales; f__Oscillospiraceae; g__UCG-005; s__uncultured_bacterium	0.7859021
8f8d97a6923ee0ae6c48b1f3a2443ebe	d__Bacteria; p__Bacteroidota; c__Bacteroidia; o__Bacteroidales; f__Rikenellaceae; g__Alistipes; s__uncultured_bacterium	0.905890243
2cb1460ece28aa09a7ecaf9027c01ed7	d__Bacteria; p__Proteobacteria; c__Gammaproteobacteria; o__Xanthomonadales; f__Xanthomonadaceae; g__Luteimonas	0.920370605
d0aaba6a3544a89ec8aa991fb0f086b9	d__Bacteria; p__Firmicutes; c__Clostridia; o__Christensenellales; f__Christensenellaceae; g__Christensenellaceae_R-7_group; s__uncultured_rumen	0.90229744
616e11656cd56c8a5715cecfe8e4a7f8	d__Bacteria; p__Actinobacteriota; c__Actinobacteria; o__Micrococcales; f__Intrasporangiaceae; g__Knoellia	0.8025036
32dc59a099d2f4d36b567db2a3d7f696	d__Bacteria; p__Firmicutes; c__Negativicutes; o__Veillonellales-Selenomonadales; f__Selenomonadaceae	0.998236684
bdda68337f9b4b7a238cceabbb27c014	d__Bacteria; p__Firmicutes; c__Clostridia; o__Peptostreptococcales-Tissierellales; f__Anaerovoracaceae; g__[Eubacterium]_brachy_group; s__uncultured_bacterium	0.999181561
b4e42e0b52ac0f6c4ef6636a59d40acd	d__Bacteria; p__Verrucomicrobiota; c__Verrucomicrobiae; o__Verrucomicrobiales; f__Akkermansiaceae; g__Akkermansia; s__uncultured_bacterium	0.999999622
d9e96b80c4b12ea2889405cd4e7543a9	d__Bacteria; p__Bacteroidota; c__Bacteroidia; o__Bacteroidales; f__p-2534-18B5_gut_group; g__p-2534-18B5_gut_group; s__uncultured_bacterium	0.999999999
46fdca3538be558db39a217087e2266f	d__Bacteria; p__Patescibacteria; c__Saccharimonadia; o__Saccharimonadales; f__Saccharimonadaceae; g__TM7a; s__uncultured_bacterium	0.997638081
36e666d7d6b9ed63e1f90604a4b0197e	d__Bacteria; p__Bacteroidota; c__Bacteroidia; o__Bacteroidales; f__Bacteroidales_RF16_group; g__Bacteroidales_RF16_group; s__uncultured_Porphyromonadaceae	0.843158713
7d3024e731c04849716fda9e374315ba	d__Bacteria; p__Actinobacteriota; c__Actinobacteria; o__Propionibacteriales; f__Nocardioidaceae	0.99999335
88d449c07bd3d3cb6200eb3f11350295	d__Bacteria; p__Bacteroidota; c__Bacteroidia; o__Bacteroidales	0.974524753
cb9b6c78e42df795680cad21b22ab1cd	d__Bacteria; p__Bacteroidota; c__Bacteroidia; o__Bacteroidales; f__Rikenellaceae; g__Alistipes; s__uncultured_bacterium	0.947072962
55693b0f13eb697cd7687a53dd3124da	d__Bacteria; p__Bacteroidota; c__Bacteroidia; o__Bacteroidales; f__F082; g__F082; s__uncultured_bacterium	0.999985891
aea746191a4d791a75f0cfd5d47e2a35	d__Bacteria; p__Actinobacteriota; c__Actinobacteria; o__Micrococcales; f__Intrasporangiaceae	0.99647421
f56bbb1d3f83de3502a0c1491ec80621	d__Bacteria; p__Actinobacteriota; c__Actinobacteria; o__Micrococcales; f__Micrococcaceae	0.999974269
4dbaa9715c119d15f6cb7ef71e25f236	d__Bacteria; p__Firmicutes; c__Clostridia; o__Oscillospirales; f__Oscillospiraceae; g__NK4A214_group	0.768090778
d9301e76ed88554e267fe7ed8827f3dc	d__Bacteria; p__Bacteroidota; c__Bacteroidia; o__Bacteroidales; f__Bacteroidales_RF16_group; g__Bacteroidales_RF16_group; s__uncultured_Porphyromonadaceae	0.954154554
56efedf1c3060864a0eea4a2d5e9c960	d__Bacteria; p__Firmicutes; c__Clostridia; o__Peptostreptococcales-Tissierellales; f__Anaerovoracaceae; g__Family_XIII_AD3011_group; s__uncultured_rumen	0.979029857
3eb63a96f99e79a2e33c5aa19b88c66f	d__Bacteria; p__Actinobacteriota; c__Actinobacteria; o__Corynebacteriales; f__Corynebacteriaceae; g__Corynebacterium; s__Corynebacterium_maris	0.999938991
6ef30ad70950c7994898405da4aa1f2a	d__Bacteria; p__Actinobacteriota; c__Actinobacteria; o__Propionibacteriales; f__Nocardioidaceae; g__Aeromicrobium	0.994159361
0e5120bd849a560ccd9a98b7d031dd1c	d__Bacteria; p__Actinobacteriota; c__Actinobacteria; o__Corynebacteriales; f__Corynebacteriaceae; g__Corynebacterium	0.991198258
ca2c88e4b6b8254b63304fff46159672	d__Bacteria; p__Firmicutes; c__Clostridia; o__Oscillospirales; f__[Eubacterium]_coprostanoligenes_group; g__[Eubacterium]_coprostanoligenes_group; s__uncultured_bacterium	0.711406558
22e8d2569bc8b6aa5ff771a5f1fc1d5e	d__Bacteria; p__Chloroflexi; c__Chloroflexia; o__Thermomicrobiales; f__JG30-KF-CM45; g__JG30-KF-CM45	0.999999996
917719d93221a6efc528cb357d2fcfa1	d__Bacteria; p__Firmicutes; c__Bacilli; o__Lactobacillales; f__Aerococcaceae; g__Facklamia; s__uncultured_bacterium	0.871975235
c706a4b5298953ee95fed98ee7e11d13	d__Bacteria; p__Firmicutes; c__Clostridia; o__Oscillospirales; f__Ruminococcaceae; g__Ruminococcus; s__uncultured_Clostridiaceae	0.810937328
67ebad3bcd73ac622c3900782981597d	d__Bacteria; p__Bacteroidota; c__Bacteroidia; o__Chitinophagales; f__Chitinophagaceae; g__Taibaiella; s__uncultured_bacterium	0.870685094
7aa960a9d83c432473e53671448e5a0f	d__Bacteria; p__Deinococcota; c__Deinococci; o__Deinococcales; f__Trueperaceae; g__Truepera	1
1bd31430a58a89926b6d735af2ebdec2	d__Bacteria; p__Bacteroidota; c__Bacteroidia; o__Bacteroidales; f__uncultured; g__uncultured; s__uncultured_Bacteroidales	0.933340519
42c374ca68b040f4f154d076279280a0	d__Bacteria; p__Bacteroidota; c__Bacteroidia; o__Flavobacteriales; f__Weeksellaceae; g__Chryseobacterium	0.99985351
ceda64cf4bc2f7e4a6e385b6d8b924c4	d__Bacteria; p__Firmicutes; c__Clostridia; o__Lachnospirales; f__Lachnospiraceae; g__Dorea; s__uncultured_Lachnospiraceae	0.990219255
8acce369d1c5e43ad27634c827e6b5ac	d__Bacteria; p__Bacteroidota; c__Bacteroidia; o__Bacteroidales; f__Rikenellaceae; g__dgA-11_gut_group; s__uncultured_bacterium	0.999926121
a1b6b670bcdbfe2190590f16ad174285	d__Bacteria; p__Firmicutes; c__Clostridia; o__Clostridia_UCG-014; f__Clostridia_UCG-014; g__Clostridia_UCG-014; s__uncultured_bacterium	0.978104263
1b252fd446d25647aa2db66ac34342b0	d__Bacteria; p__Firmicutes; c__Bacilli; o__Lactobacillales; f__Carnobacteriaceae; g__Jeotgalibaca; s__uncultured_bacterium	0.780646601
41d38e4234b3645f588a431a7dba50ba	d__Bacteria; p__Firmicutes; c__Bacilli; o__Erysipelotrichales; f__Erysipelatoclostridiaceae; g__Sharpea; s__uncultured_bacterium	0.926699999
ebdd09eeb268370c3804dc87427ef51b	d__Bacteria; p__Actinobacteriota; c__Actinobacteria; o__Micrococcales; f__Micrococcaceae; g__Rothia; s__Rothia_sp.	0.817150934
84c60dd165bdddf3ce3ee8c0350dabfc	d__Bacteria; p__Actinobacteriota; c__Actinobacteria; o__Micrococcales; f__Microbacteriaceae; g__Leucobacter; s__uncultured_bacterium	0.725493601
c879c6a58d071e0914b0d3f16a0ad032	d__Bacteria; p__Actinobacteriota; c__Actinobacteria; o__Micrococcales; f__Microbacteriaceae; g__Leucobacter	0.963025805
919fe44e121223a0e10e5a5ff3e144df	d__Bacteria; p__Actinobacteriota; c__Actinobacteria; o__Propionibacteriales; f__Propionibacteriaceae; g__Luteococcus	0.955027387
59e4a13e8fc5e98d383e0bd38c65a0a9	d__Bacteria; p__Firmicutes; c__Clostridia; o__Christensenellales; f__Christensenellaceae; g__Christensenellaceae_R-7_group; s__unidentified_rumen	0.922558613
fcc49a759d40ea366e451a914e153b5a	d__Bacteria; p__Firmicutes; c__Clostridia; o__Oscillospirales; f__UCG-010; g__UCG-010; s__uncultured_Ruminococcaceae	0.772789752
a0ebcef4a6b764c51c06462715ab8eff	d__Bacteria; p__Proteobacteria; c__Gammaproteobacteria; o__Alteromonadales; f__Idiomarinaceae; g__Aliidiomarina; s__uncultured_bacterium	0.973185381
7145b5a55e881d304a4e4cb4a9c1cdd6	d__Bacteria; p__Actinobacteriota; c__Actinobacteria; o__Micrococcales; f__Micrococcaceae; g__Enteractinococcus; s__uncultured_bacterium	0.962024552
af94a3f7f5ba7571b003f5dab4f006fd	d__Bacteria; p__Proteobacteria; c__Gammaproteobacteria; o__Pseudomonadales; f__Moraxellaceae	0.999998545
937b8642b8ea07656c6ea17d46c81476	d__Bacteria; p__Firmicutes; c__Clostridia; o__Christensenellales; f__Christensenellaceae; g__Christensenellaceae_R-7_group	0.863513007
8702cb67ad5c802363238c946f1792e2	d__Bacteria; p__Bacteroidota; c__Bacteroidia; o__Sphingobacteriales; f__Sphingobacteriaceae; g__Pedobacter	0.874380375
f816b2dd95237449d497d798cd9d2e98	d__Bacteria; p__Firmicutes; c__Clostridia; o__Oscillospirales; f__Butyricicoccaceae; g__UCG-009; s__uncultured_bacterium	0.999919023
45d9e3112dd07c640fa676fcf646b24d	d__Bacteria; p__Firmicutes; c__Clostridia; o__Monoglobales; f__Monoglobaceae; g__Monoglobus; s__uncultured_bacterium	0.946793737
7edda6421e6e56460d791610e2ff072a	d__Bacteria; p__Firmicutes; c__Clostridia; o__Clostridia; f__Hungateiclostridiaceae; g__Saccharofermentans; s__uncultured_bacterium	0.903342441
0dbf680e00aa85eb226b129f0adeff7e	d__Bacteria; p__Actinobacteriota; c__Actinobacteria; o__Micrococcales; f__Dermacoccaceae; g__Dermacoccus	0.9464256
eb1b792cff0666501c709ededdf65275	d__Bacteria; p__Firmicutes; c__Clostridia; o__Christensenellales; f__Christensenellaceae; g__Christensenellaceae_R-7_group; s__Clostridiales_bacterium	0.994535361
8b9ce5d63321e8cbc4516380a4ecbca9	d__Bacteria; p__Firmicutes; c__Bacilli; o__Bacillales; f__Planococcaceae; g__Kurthia	0.820476392
bd3a53e05f11959dbc86de0efd3442e8	d__Bacteria; p__Bacteroidota; c__Bacteroidia; o__Bacteroidales; f__Rikenellaceae; g__Rikenellaceae_RC9_gut_group; s__uncultured_Bacteroidales	0.86785532
d1e742dba5b2568ebb0fb9c433193809	d__Bacteria; p__Actinobacteriota; c__Actinobacteria; o__Propionibacteriales; f__Nocardioidaceae; g__Nocardioides	0.999770677
c2a787cf867ebfdce216002bcc8a94e1	d__Bacteria; p__Proteobacteria; c__Alphaproteobacteria; o__Rhizobiales; f__Rhizobiaceae; g__Allorhizobium-Neorhizobium-Pararhizobium-Rhizobium	0.936603567
c22d949839f44b6a81adac475589f6b5	d__Bacteria; p__Planctomycetota; c__Planctomycetes; o__Pirellulales; f__Pirellulaceae; g__CPla-4_termite_group; s__uncultured_bacterium	0.98569978
2de0964531dafaaf7d913557faf77077	d__Bacteria; p__Firmicutes; c__Clostridia; o__Clostridiales; f__Clostridiaceae; g__Proteiniclasticum; s__uncultured_bacterium	0.993367043
1d88b5b8fa76588ab2d2d651819e6ba3	d__Bacteria; p__Proteobacteria; c__Gammaproteobacteria; o__Xanthomonadales; f__Xanthomonadaceae; g__Luteimonas	0.956177666
2b1132eb0d301d6a785b3eb7c266f1ef	d__Bacteria; p__Firmicutes; c__Clostridia; o__Christensenellales; f__Christensenellaceae; g__Christensenellaceae_R-7_group; s__uncultured_rumen	0.847628871
9779047fe3d2832e9cf6d9c2ca7f3231	d__Archaea; p__Euryarchaeota; c__Methanobacteria; o__Methanobacteriales; f__Methanobacteriaceae; g__Methanobrevibacter	0.999332847
4eeb7c1ea7a629321d464a1b3faf0185	d__Bacteria; p__Bacteroidota; c__Bacteroidia; o__Bacteroidales; f__Dysgonomonadaceae; g__Fermentimonas	0.996997713
a21ac91958829e810ff0c34fe33401a2	d__Bacteria; p__Firmicutes; c__Clostridia	0.999977657
f8548422976bb11966f376ce69559a35	d__Bacteria; p__Actinobacteriota; c__Actinobacteria; o__Micrococcales; f__Microbacteriaceae	0.99935926
c7a0e0fc9343afc90e85d8fa29fcaa37	d__Bacteria; p__Actinobacteriota; c__Actinobacteria; o__Micrococcales; f__Brevibacteriaceae; g__Brevibacterium	0.999944741
a3c3c3167b0a29e26c0d356eee2566fe	d__Bacteria; p__Firmicutes; c__Clostridia; o__Christensenellales; f__Christensenellaceae; g__Christensenellaceae_R-7_group	0.995882139
35e17fdb6641d6abe164b67dceae0312	d__Bacteria; p__Proteobacteria; c__Gammaproteobacteria; o__Pseudomonadales; f__Pseudomonadaceae; g__Pseudomonas	0.999433645
a921e174691aabe1a3a674a494136de9	d__Bacteria; p__Proteobacteria; c__Alphaproteobacteria; o__Rhizobiales; f__Devosiaceae; g__Devosia	0.989054073
c5f6ae6cd1f10da7f7266b9ecb1c211c	d__Bacteria; p__Bacteroidota; c__Bacteroidia; o__Flavobacteriales; f__Weeksellaceae; g__Chryseobacterium	0.991027131
265339715d3a264ecdd48c2180ff5d2c	d__Bacteria; p__Spirochaetota; c__Spirochaetia; o__Spirochaetales; f__Spirochaetaceae; g__Treponema; s__uncultured_bacterium	0.991876478
b4a6f5b895d3f8e98a4e2aed6a3b307e	d__Bacteria; p__Firmicutes; c__Negativicutes; o__Acidaminococcales; f__Acidaminococcaceae; g__Succiniclasticum; s__uncultured_bacterium	0.997431388
5725a3cf5bc2a845cf21e6f2f554346f	d__Bacteria; p__Actinobacteriota; c__Actinobacteria; o__Pseudonocardiales; f__Pseudonocardiaceae; g__Pseudonocardia	0.9997578
6eac509572ec51f0658da7cfdbf3f931	d__Bacteria; p__Firmicutes; c__Bacilli; o__Staphylococcales; f__Staphylococcaceae; g__Jeotgalicoccus	0.997901128
f5242aac3c9af2de38b6ee1d45d798e5	d__Bacteria; p__Bacteroidota; c__Bacteroidia; o__Bacteroidales; f__Rikenellaceae; g__Rikenellaceae_RC9_gut_group; s__uncultured_bacterium	0.796049619
b227867db7820a1a16668d13180bf576	d__Archaea; p__Euryarchaeota; c__Methanobacteria; o__Methanobacteriales; f__Methanobacteriaceae; g__Methanobrevibacter; s__uncultured_rumen	0.719669178
02b4cbe5c2955ab2f66dc82cdf6dad64	d__Bacteria; p__Proteobacteria; c__Gammaproteobacteria; o__Burkholderiales; f__Comamonadaceae; g__Aquabacterium	0.965529678
3f1c37e78c90b5c22453906927596342	d__Bacteria; p__Proteobacteria; c__Alphaproteobacteria; o__Rhodobacterales; f__Rhodobacteraceae; g__Paracoccus	0.861381982
413a133836f0a922507e813095a1d18b	d__Bacteria; p__Bacteroidota; c__Bacteroidia; o__Bacteroidales; f__Paludibacteraceae	0.948491661
3251e2b90920aca2411ea415912296b3	d__Bacteria; p__Bacteroidota; c__Bacteroidia; o__Flavobacteriales; f__Weeksellaceae; g__Chryseobacterium	0.999077719
1561bd13d8effce68ff9d8ad6857b129	d__Bacteria; p__Bacteroidota; c__Bacteroidia; o__Flavobacteriales; f__Flavobacteriaceae; g__Flavobacterium; s__uncultured_bacterium	0.951513016
4a66f92095fbf60c2053ac714cf7b21c	d__Bacteria; p__Firmicutes; c__Clostridia; o__Lachnospirales; f__Lachnospiraceae; g__[Eubacterium]_ruminantium_group; s__uncultured_bacterium	0.958714921
a544a33b148d35d04452f3390c944cbd	d__Bacteria; p__Firmicutes; c__Clostridia; o__Peptostreptococcales-Tissierellales; f__Peptostreptococcales-Tissierellales; g__Tissierella	0.999891221
b17d556c8987b5826efe6369ec757ae6	d__Bacteria; p__Actinobacteriota; c__Actinobacteria; o__Corynebacteriales; f__Mycobacteriaceae; g__Mycobacterium	0.999999935
3ebe761bfb1238c87195d431f41bf976	d__Bacteria; p__Proteobacteria; c__Gammaproteobacteria; o__Pseudomonadales; f__Moraxellaceae; g__Acinetobacter	0.999938613
8b5d7b75df6326f931b77343aae1f7df	d__Bacteria; p__Firmicutes; c__Clostridia; o__Clostridia_UCG-014; f__Clostridia_UCG-014; g__Clostridia_UCG-014	0.999999973
4ed3cb4a2617db982a2e0065778a98fa	d__Bacteria; p__Bacteroidota; c__Bacteroidia; o__Bacteroidales; f__Bacteroidaceae; g__Bacteroides	0.999999747
fb466b8ed3e9b801793c7cff0ad0bfa3	d__Bacteria; p__Firmicutes; c__Bacilli; o__Staphylococcales; f__Staphylococcaceae; g__Nosocomiicoccus; s__uncultured_bacterium	0.940984954
51b6505f485b9b0256b048c5149560e7	d__Bacteria; p__Planctomycetota; c__Planctomycetes; o__Isosphaerales; f__Isosphaeraceae; g__Aquisphaera; s__uncultured_bacterium	0.98342453
40fde8576598cbabf9d0c198482e9c80	d__Archaea; p__Halobacterota; c__Methanomicrobia; o__Methanomicrobiales; f__Methanocorpusculaceae; g__Methanocorpusculum	1
726bef21b610301dca2ae6a90bc392da	d__Bacteria; p__Firmicutes; c__Clostridia; o__Oscillospirales; f__UCG-010; g__UCG-010; s__uncultured_bacterium	0.86227337
9c82664dd585c71cc97bb74f852169de	d__Bacteria; p__Bacteroidota; c__Bacteroidia; o__Bacteroidales; f__Rikenellaceae; g__Rikenellaceae_RC9_gut_group; s__uncultured_Bacteroidales	0.798004513
1c3dab2362c1df5e5620b63839953d88	d__Bacteria; p__Firmicutes; c__Clostridia; o__Christensenellales; f__Christensenellaceae; g__Christensenellaceae_R-7_group	0.951760034
f9c1c7de158ab4d555ec46bec26478f1	d__Bacteria; p__Bacteroidota; c__Bacteroidia; o__Flavobacteriales; f__Flavobacteriaceae; g__Flavobacterium	0.999999671
a094e39820048ed7996681d1a1e9dd14	d__Bacteria; p__Bacteroidota; c__Bacteroidia; o__Flavobacteriales; f__Flavobacteriaceae; g__Ulvibacter; s__uncultured_bacterium	0.9999909
867bf1e97a5d5659e73e6f78cc1c5ce4	d__Bacteria; p__Chloroflexi; c__Chloroflexia; o__Thermomicrobiales; f__JG30-KF-CM45; g__JG30-KF-CM45; s__uncultured_bacterium	0.994378829
a024ccea74a7c079e5ea52533909a30b	d__Bacteria; p__Firmicutes; c__Clostridia; o__Peptostreptococcales-Tissierellales; f__Peptostreptococcales-Tissierellales; g__Helcococcus; s__uncultured_bacterium	0.999999832
913069075b1fcda748ef88766752ee8d	d__Bacteria; p__Firmicutes; c__Clostridia; o__Clostridia; f__Hungateiclostridiaceae; g__Fastidiosipila; s__uncultured_bacterium	0.765045484
1134687f17a4fd24fbd3d3c75e7a00c3	d__Bacteria; p__Actinobacteriota; c__Actinobacteria; o__Micrococcales; f__Intrasporangiaceae	0.943589863
c0cda31c5501dffad18fff7517bb1bb4	d__Bacteria; p__Firmicutes; c__Clostridia; o__Lachnospirales; f__Lachnospiraceae; g__[Eubacterium]_hallii_group; s__uncultured_bacterium	0.984980691
14501466dbbf634116d71b97929b4631	d__Bacteria; p__Proteobacteria; c__Gammaproteobacteria; o__Pseudomonadales; f__Moraxellaceae; g__Psychrobacter; s__Psychrobacter_immobilis	0.770416061
6ebfed97e75375db18b727ad08422176	d__Bacteria; p__Firmicutes; c__Clostridia; o__Oscillospirales; f__Oscillospiraceae; g__UCG-005; s__uncultured_Ruminococcaceae	0.716316356
d4b10ad4a0e5bb6e0f506c0ca06c0574	d__Bacteria; p__Firmicutes; c__Clostridia; o__Christensenellales; f__Christensenellaceae; g__Christensenellaceae_R-7_group; s__uncultured_rumen	0.705042303
34cd1b8533230813bd377c3e20f34fd6	d__Bacteria; p__Firmicutes; c__Clostridia; o__Oscillospirales; f__Ruminococcaceae	0.986970778
f710c91d7f730485da573cb71b43d4c8	d__Bacteria; p__Proteobacteria; c__Gammaproteobacteria; o__Alteromonadales; f__Idiomarinaceae; g__Aliidiomarina; s__uncultured_bacterium	0.962388655
47d680fe705b26ee3be4ee86dcc98f73	d__Bacteria; p__Bacteroidota; c__Bacteroidia; o__Flavobacteriales; f__Weeksellaceae; g__Chryseobacterium	0.99998894
17e22bf88489f27c0a57269de126317c	d__Bacteria; p__Firmicutes; c__Clostridia; o__Oscillospirales; f__[Eubacterium]_coprostanoligenes_group; g__[Eubacterium]_coprostanoligenes_group; s__uncultured_bacterium	0.718256027
796f57386ca2f9b2fd8cf9111336d54b	d__Bacteria; p__Proteobacteria; c__Gammaproteobacteria; o__Pasteurellales; f__Pasteurellaceae; g__Bibersteinia	0.724766457
60ebb4e6b032f25eca3143ac20f5ccf7	d__Bacteria; p__Bacteroidota; c__Bacteroidia; o__Flavobacteriales; f__Weeksellaceae; g__Chryseobacterium	0.998598724
2e4d450d3a4d9dd0dcdc1488699ac364	d__Bacteria; p__Bacteroidota; c__Bacteroidia; o__Flavobacteriales; f__Weeksellaceae; g__Chryseobacterium	0.999992291
70c585544ec45b7df1b04d768dac0841	d__Bacteria; p__Firmicutes; c__Clostridia; o__Oscillospirales; f__UCG-010; g__UCG-010	0.999999844
8025a7045de46edc3bc753aadd11f7a0	d__Bacteria; p__Actinobacteriota; c__Actinobacteria; o__Micrococcales; f__Bogoriellaceae; g__Georgenia; s__uncultured_bacterium	0.957951613
c30a68d2d3bb245dad8bbaac42f0a013	d__Bacteria; p__Firmicutes; c__Clostridia	0.861543765
33052253f75f69789e7dc1ccab52206c	d__Bacteria; p__Bacteroidota; c__Bacteroidia; o__Bacteroidales; f__Rikenellaceae; g__Rikenellaceae_RC9_gut_group; s__uncultured_bacterium	0.754093052
a7571cd4237c0aba55f06d43296a3eb5	d__Bacteria; p__Firmicutes; c__Clostridia; o__Clostridia; f__Hungateiclostridiaceae; g__Saccharofermentans	1
b8175a04ac8a450b550d2d187b631dfa	d__Bacteria; p__Bacteroidota; c__Bacteroidia; o__Bacteroidales; f__Rikenellaceae; g__Rikenellaceae_RC9_gut_group; s__uncultured_bacterium	0.719355008
cd42088567cea0ad123fa765b1a43ca2	d__Bacteria; p__Bacteroidota; c__Bacteroidia; o__Bacteroidales; f__Prevotellaceae; g__Prevotella	0.999996662
ebc37e2d704d454a8e813e6433f7d1a5	d__Bacteria; p__Bacteroidota; c__Bacteroidia; o__Sphingobacteriales; f__Sphingobacteriaceae; g__Sphingobacterium	0.999805619
ccd00beb33cbd3aac8f65b98a05e5b18	d__Bacteria; p__Firmicutes; c__Clostridia; o__Oscillospirales; f__Oscillospiraceae	0.999923094
f4296725663e9402338d1b4a0fc0ae95	d__Bacteria; p__Firmicutes; c__Clostridia; o__Oscillospirales; f__Oscillospiraceae; g__UCG-005	0.999289833
1ec867096e7d1195275aba48ad763c1b	d__Bacteria; p__Acidobacteriota; c__Vicinamibacteria; o__Vicinamibacterales; f__Vicinamibacteraceae; g__Vicinamibacteraceae	0.999999442
a8e1c545281504275f0bdab58a0bed42	d__Bacteria; p__Firmicutes; c__Clostridia; o__Peptostreptococcales-Tissierellales; f__Peptostreptococcales-Tissierellales; g__Guggenheimella; s__uncultured_bacterium	0.999999957
75c0ae7233ed281a2beb21100b6728c1	d__Bacteria; p__Firmicutes; c__Clostridia; o__Peptostreptococcales-Tissierellales; f__Anaerovoracaceae; g__Family_XIII_AD3011_group; s__uncultured_bacterium	0.757857057
93fad25deeb467539e3bb1deab437547	d__Bacteria; p__Planctomycetota; c__Planctomycetes; o__Gemmatales; f__Gemmataceae; g__Fimbriiglobus; s__uncultured_bacterium	0.990758622
10eb72f6d6f8f0a515bde78d58b56464	d__Bacteria; p__Firmicutes; c__Clostridia; o__Monoglobales; f__Monoglobaceae; g__Monoglobus; s__uncultured_bacterium	0.963725459
b0d43eafbe3e7ae519a643298d38dc9e	d__Bacteria; p__Bacteroidota; c__Bacteroidia; o__Bacteroidales; f__Prevotellaceae; g__Prevotellaceae_UCG-004; s__uncultured_bacterium	0.999999982
cbbfbe4bb4ff95089b2a226d5c0aacd4	d__Bacteria; p__Actinobacteriota; c__Actinobacteria; o__Propionibacteriales; f__Propionibacteriaceae; g__Luteococcus; s__uncultured_bacterium	0.981623961
64970cf926308a1de407acdeb9920b3f	d__Bacteria; p__Bacteroidota; c__Bacteroidia; o__Bacteroidales; f__Porphyromonadaceae; g__Porphyromonas; s__Porphyromonas_asaccharolytica	0.88343983
1a97aad8e9d38b12fb849b8f0c306b95	d__Bacteria; p__Bacteroidota; c__Bacteroidia; o__Bacteroidales; f__Bacteroidales_UCG-001; g__Bacteroidales_UCG-001; s__uncultured_bacterium	0.937711851
c757ad670c5d796cb866c941c62c4e33	d__Bacteria; p__Bacteroidota; c__Bacteroidia; o__Flavobacteriales; f__Flavobacteriaceae; g__Flavobacterium	0.999995347
8f09db3c046c6765bfea82148106247a	d__Bacteria; p__Bacteroidota; c__Bacteroidia; o__Flavobacteriales; f__Weeksellaceae; g__Chryseobacterium	0.996200574
dd8229814f2d127e61ac92c5d275db8b	d__Bacteria; p__Proteobacteria; c__Gammaproteobacteria; o__Burkholderiales; f__Comamonadaceae	0.999999345
a74246ceba46cfed2b9217b3ec462ff7	d__Bacteria; p__Bacteroidota; c__Bacteroidia; o__Bacteroidales; f__Prevotellaceae; g__Alloprevotella; s__uncultured_Bacteroidales	0.994607565
827f73a86e75e62c42b012c4db6061fe	d__Bacteria; p__Bacteroidota; c__Bacteroidia; o__Bacteroidales; f__Rikenellaceae; g__Rikenellaceae_RC9_gut_group; s__uncultured_Bacteroidales	0.865767257
6c8736455135fc023da08b1e53363dd9	d__Bacteria; p__Firmicutes; c__Clostridia; o__Christensenellales; f__Christensenellaceae; g__Christensenellaceae_R-7_group; s__unidentified_rumen	0.734097527
6461ffed27d3f91d5cdce188a077ae2c	d__Bacteria; p__Bacteroidota; c__Bacteroidia; o__Flavobacteriales; f__Flavobacteriaceae	0.998801342
f1babc0033a3ded2dc3bcbf153b76c59	d__Bacteria; p__Fusobacteriota; c__Fusobacteriia; o__Fusobacteriales; f__Fusobacteriaceae; g__Fusobacterium; s__Fusobacteriaceae_bacterium	0.969012895
1c2b8892a0d7f828d72808cd01cfd199	d__Bacteria; p__Proteobacteria; c__Alphaproteobacteria; o__Rhizobiales; f__Devosiaceae; g__Devosia	0.850281757
1975f0f2b6531e29f1c84e99f1b51ef8	d__Bacteria; p__Actinobacteriota; c__Actinobacteria; o__Frankiales; f__Acidothermaceae; g__Acidothermus	0.999787577
c0affc2054551e3d515bc45ce3eee536	d__Bacteria; p__Bacteroidota; c__Bacteroidia; o__Bacteroidales; f__Bacteroidaceae; g__Bacteroides; s__uncultured_Bacteroides	0.97843247
5cf0492a3b65632d04bab8c02705b9a7	d__Bacteria; p__Bacteroidota; c__Bacteroidia; o__Flavobacteriales; f__Weeksellaceae; g__uncultured	0.968399057
d3c7cd19be5de53d70f56cef815973aa	d__Bacteria; p__Bacteroidota; c__Bacteroidia; o__Bacteroidales; f__Williamwhitmaniaceae; g__Blvii28_wastewater-sludge_group	0.733845423
ff26e8e6489a4597fae3289d7de531a3	d__Bacteria; p__Actinobacteriota; c__Coriobacteriia; o__Coriobacteriales; f__Atopobiaceae; g__Atopobium; s__uncultured_rumen	0.979685072
7a118cada92d55b5d95bc3ea30072212	d__Bacteria; p__Actinobacteriota; c__Actinobacteria; o__Corynebacteriales; f__Corynebacteriaceae; g__Corynebacterium; s__Corynebacterium_aurimucosum	0.860162479
4536f0195b210fa8f4dce94a00c391b2	d__Bacteria; p__Planctomycetota; c__Planctomycetes; o__Pirellulales; f__Pirellulaceae; g__Rhodopirellula; s__Rhodopirellula_sp.	0.895339801
8fcaca60b486e69e14e5a2ce636c090d	d__Bacteria; p__Proteobacteria; c__Gammaproteobacteria; o__Cellvibrionales; f__Cellvibrionaceae; g__Cellvibrio	0.99898977
c6c9b2d7204d613d379232eb99fb621d	d__Bacteria; p__Firmicutes; c__Clostridia; o__Oscillospirales; f__Ruminococcaceae; g__Ruminococcus	0.879439852
dfed1d9825f6bc27002d7fcfe1382af1	d__Bacteria; p__Bacteroidota; c__Bacteroidia; o__Bacteroidales; f__Prevotellaceae; g__Prevotella; s__uncultured_bacterium	0.964102716
72fa10be6e65007f684407fba366cbcb	d__Bacteria; p__Firmicutes; c__Clostridia; o__Lachnospirales; f__Lachnospiraceae; g__Lachnospiraceae_AC2044_group; s__uncultured_bacterium	0.974611634
90f7af3cb729fc650e499d3bca8102ac	d__Bacteria; p__Firmicutes; c__Clostridia; o__Lachnospirales; f__Lachnospiraceae; g__Lachnospiraceae_NK3A20_group	0.946873477
d717399eacef0dec70b456d4af61af60	d__Bacteria; p__Bacteroidota; c__Bacteroidia; o__Bacteroidales; f__HAW-RM37-2; g__HAW-RM37-2; s__uncultured_bacterium	0.852587607
83420209b28b0ea21ae33237a20e1f7e	d__Bacteria; p__Bacteroidota; c__Bacteroidia; o__Bacteroidales; f__Prevotellaceae; g__Prevotella; s__uncultured_bacterium	0.988512449
c605305078738c9bdf51185bec204ed8	d__Bacteria; p__Firmicutes; c__Clostridia; o__Lachnospirales; f__Lachnospiraceae	0.999807006
21caa8977d228ea182ad52f9ae69d101	d__Bacteria; p__Firmicutes; c__Clostridia; o__Lachnospirales; f__Lachnospiraceae; g__Dorea; s__uncultured_bacterium	0.774335817
45120cf4f4c64faf9d3b77452be3c9a0	d__Bacteria; p__Firmicutes; c__Clostridia; o__Oscillospirales; f__UCG-010; g__UCG-010; s__uncultured_bacterium	0.93821967
491355ec396d06bcfcf1c0050e120db1	d__Bacteria; p__Firmicutes; c__Clostridia; o__Lachnospirales; f__Lachnospiraceae; g__Coprococcus	0.941729835
15a401ec0dfc1cee8d94a97a32ba327a	d__Bacteria; p__Myxococcota; c__Myxococcia; o__Myxococcales; f__Myxococcaceae; g__P3OB-42; s__uncultured_bacterium	0.828034037
4c29a3f4e9255bc5b86ea526e468d23e	d__Bacteria; p__Firmicutes; c__Clostridia; o__Lachnospirales; f__Lachnospiraceae; g__Lachnospiraceae_UCG-007; s__uncultured_bacterium	0.836636239
87a13b278bce4de5dd27201923cd80e4	d__Bacteria; p__Bacteroidota; c__Bacteroidia; o__Bacteroidales; f__p-2534-18B5_gut_group; g__p-2534-18B5_gut_group; s__uncultured_bacterium	0.999992083
990a475fdd3b9bd16b291f76e389d548	d__Bacteria; p__Firmicutes; c__Bacilli; o__Bacillales; f__Planococcaceae	0.923090435
6cc10086956b8538efc3734794c63af3	d__Bacteria; p__Firmicutes; c__Clostridia; o__Clostridia_UCG-014; f__Clostridia_UCG-014; g__Clostridia_UCG-014	1
9fd55e94295500d204d06d0eed979dea	d__Bacteria; p__Firmicutes; c__Clostridia; o__Monoglobales; f__Monoglobaceae; g__Monoglobus	0.998149095
e8386d3a307c208c4b9f0a756259cd6b	d__Bacteria; p__Proteobacteria; c__Gammaproteobacteria; o__Pseudomonadales; f__Moraxellaceae; g__Acinetobacter	0.999965601
4d05a003f56d00f8975cac6cc5bcd317	d__Bacteria; p__Bacteroidota; c__Bacteroidia; o__Bacteroidales; f__Muribaculaceae; g__Muribaculaceae; s__uncultured_bacterium	0.997175007
31c76eb35a3b840d40fc35b4c1b22fb0	d__Bacteria; p__Proteobacteria; c__Gammaproteobacteria; o__Alteromonadales; f__Idiomarinaceae; g__Aliidiomarina	0.986435394
0eca800b63e64a9e7b16e9bba2ed92b3	d__Bacteria; p__Bacteroidota; c__Bacteroidia; o__Flavobacteriales; f__Weeksellaceae; g__Chryseobacterium; s__uncultured_Bacteroidetes	0.769720906
791aa2c22607f79af4f235001d749e18	d__Bacteria; p__Firmicutes; c__Clostridia; o__Peptostreptococcales-Tissierellales; f__Peptostreptococcales-Tissierellales; g__Parvimonas; s__uncultured_Clostridiales	0.999811861
c1a061cea7431a8da904ca11d1a0fecc	d__Bacteria; p__Bacteroidota; c__Bacteroidia; o__Bacteroidales; f__F082; g__F082; s__uncultured_bacterium	0.999976984
daa5fe97a1de2e623aab1a2859947734	d__Bacteria; p__Bacteroidota; c__Bacteroidia; o__Bacteroidales; f__F082; g__F082; s__uncultured_bacterium	0.999967288
3f71425a1c2420ce08bc9a0989aa3950	d__Bacteria; p__Firmicutes; c__Clostridia; o__Lachnospirales; f__Lachnospiraceae; g__Dorea; s__uncultured_Lachnospiraceae	0.771107419
881d292c0438421b14a4da85a83ae175	d__Bacteria; p__Bacteroidota; c__Bacteroidia; o__Flavobacteriales; f__Crocinitomicaceae; g__Brumimicrobium	0.999996691
4c8e54622e75d9f513d4663ea59857e9	d__Bacteria; p__Bacteroidota; c__Bacteroidia; o__Bacteroidales; f__Paludibacteraceae; g__uncultured; s__uncultured_Paludibacter	0.781720285
083bf1409e11b7968ad218ee83f55a3a	d__Bacteria; p__Chloroflexi; c__Chloroflexia; o__Thermomicrobiales; f__JG30-KF-CM45; g__JG30-KF-CM45; s__bacterium_QTYC46b	0.723684574
9f2926c84ad01fa1621a6a0fc1350895	d__Bacteria; p__Firmicutes; c__Clostridia; o__Oscillospirales; f__[Eubacterium]_coprostanoligenes_group; g__[Eubacterium]_coprostanoligenes_group	0.999713169
731b03646daee0ad4860eb9f1590d7a9	d__Bacteria; p__Proteobacteria; c__Gammaproteobacteria; o__Pseudomonadales; f__Pseudomonadaceae; g__Pseudomonas	0.999964445
8e730ae01ed91f42bec5bd44656a11b7	d__Bacteria; p__Firmicutes; c__Clostridia; o__Lachnospirales; f__Lachnospiraceae; g__[Eubacterium]_hallii_group; s__uncultured_rumen	0.999999231
372725e571fe6a9e8ff2453f06ea4049	d__Bacteria; p__Firmicutes; c__Bacilli; o__Bacillales; f__Bacillaceae; g__Bacillus	0.811709581
c4f92ee65a12e2c6dbbbdbf527637f05	d__Bacteria; p__Proteobacteria; c__Alphaproteobacteria; o__Rhizobiales; f__Rhizobiaceae	0.999380918
75cd233ffadeaeba897f323878b6510b	d__Bacteria; p__Proteobacteria; c__Gammaproteobacteria; o__Burkholderiales; f__Comamonadaceae; g__Simplicispira	0.916444252
7df6088aaa7d025b4dd383eadb9a3359	d__Bacteria; p__Firmicutes; c__Clostridia; o__Oscillospirales; f__Oscillospiraceae; g__NK4A214_group; s__uncultured_rumen	0.920187598
a7ad29436b897b9b8891b540fe68e1b0	d__Bacteria; p__Actinobacteriota; c__Actinobacteria; o__Micrococcales; f__Brevibacteriaceae; g__Brevibacterium	0.999999541
46a4adb950841e56c3c75d2de1b28566	d__Bacteria; p__Firmicutes; c__Clostridia; o__Lachnospirales; f__Lachnospiraceae; g__Acetitomaculum; s__uncultured_rumen	0.84485698
7090d861f8cfa48b368f9710444321ef	d__Bacteria; p__Desulfobacterota; c__Desulfovibrionia; o__Desulfovibrionales; f__Desulfovibrionaceae; g__Mailhella; s__uncultured_bacterium	0.997229368
a1575fa296cd209355e341638612103f	d__Bacteria; p__Proteobacteria; c__Gammaproteobacteria; o__Aeromonadales; f__Aeromonadaceae; g__Oceanisphaera; s__uncultured_bacterium	0.997223127
ffcd1beef68b56e896ffcf260acb80d2	d__Bacteria; p__Firmicutes; c__Bacilli; o__Bacillales; f__Planococcaceae; g__Solibacillus	0.974144887
ed776a0a8f44fe027ecc4691ed17f26c	d__Bacteria; p__Firmicutes; c__Clostridia; o__Oscillospirales; f__UCG-010; g__UCG-010; s__uncultured_bacterium	0.777173635
2114db2452eacbadf6e0eaff0b0ff543	d__Bacteria; p__Firmicutes; c__Bacilli; o__Erysipelotrichales; f__Erysipelatoclostridiaceae; g__UCG-004	0.999999999
16dcfa4b9243e4d3b5d215377f0e544a	d__Bacteria; p__Firmicutes; c__Bacilli; o__Lactobacillales; f__Streptococcaceae; g__Streptococcus; s__Streptococcus_ovis	0.758152877
caa5a6d32b83e35ac5e8e9aa20d073a7	d__Bacteria; p__Actinobacteriota; c__Actinobacteria; o__Corynebacteriales; f__Dietziaceae; g__Dietzia	0.995108881
9ad214bd465cc180731932d9c57c751d	d__Bacteria; p__Firmicutes; c__Bacilli; o__Staphylococcales; f__Staphylococcaceae; g__Staphylococcus	0.998540118
913bab7c79515b620b101447cdb3a7b8	d__Bacteria; p__Bacteroidota; c__Bacteroidia; o__Bacteroidales; f__p-251-o5; g__p-251-o5; s__uncultured_Bacteroidales	0.999999969
da3353e9c627dbfa8008e9f308f9b39f	d__Bacteria; p__Firmicutes; c__Bacilli; o__Bacillales; f__Bacillaceae; g__uncultured; s__uncultured_Firmicutes	0.734242982
dda77aedf65e0f82ec73484b54dd81aa	d__Bacteria; p__Firmicutes; c__Clostridia; o__Lachnospirales; f__Lachnospiraceae; g__Coprococcus; s__uncultured_Lachnospiraceae	0.907062548
a4c108ec8017db33ab6cf29ca82e1ece	d__Bacteria; p__Patescibacteria; c__Saccharimonadia; o__Saccharimonadales; f__Saccharimonadaceae; g__Candidatus_Saccharimonas	0.999999852
24e6e32acd78925fc21ea8e661883793	d__Bacteria; p__Actinobacteriota; c__Actinobacteria; o__Propionibacteriales; f__Propionibacteriaceae; g__Raineyella; s__uncultured_bacterium	0.977731914
def568891284ddd0e3294e6cb60cdf4a	d__Bacteria; p__Firmicutes; c__Clostridia; o__Lachnospirales; f__Lachnospiraceae	0.999999311
78237aab5e8f43cc86f6c05e1375cba0	d__Bacteria; p__Firmicutes; c__Bacilli; o__Lactobacillales; f__Carnobacteriaceae; g__Allofustis; s__uncultured_bacterium	0.999128217
8f2c60cacda4e59878dfad386f45e298	d__Archaea; p__Euryarchaeota; c__Methanobacteria; o__Methanobacteriales; f__Methanobacteriaceae; g__Methanosphaera	0.999999996
f8a145b7341db4e9bc422176b38d2409	d__Bacteria; p__Actinobacteriota; c__Actinobacteria; o__Kineosporiales; f__Kineosporiaceae; g__Quadrisphaera; s__uncultured_bacterium	0.748384744
1bd5ccf98c8acb4c7bb5ae3152550d0c	d__Bacteria; p__Patescibacteria; c__Saccharimonadia; o__Saccharimonadales; f__Saccharimonadaceae; g__TM7a; s__uncultured_bacterium	0.869093694
2d4d71dfb12e9114c7bf73398b2c0752	d__Bacteria; p__Firmicutes; c__Clostridia; o__Lachnospirales; f__Lachnospiraceae; g__uncultured; s__uncultured_rumen	0.982717441
8a9280839855935d20c0742be31e65b1	d__Bacteria; p__Bacteroidota; c__Bacteroidia; o__Bacteroidales; f__Muribaculaceae; g__Muribaculaceae; s__uncultured_bacterium	0.841262305
b725c9bdcd0612423013c68e7498aa5e	d__Bacteria; p__Verrucomicrobiota; c__Verrucomicrobiae; o__Verrucomicrobiales; f__Akkermansiaceae; g__Akkermansia; s__uncultured_bacterium	0.999997279
c6ebc2950bb50d36bc78ca1b0936be1e	d__Bacteria; p__Firmicutes; c__Clostridia; o__Lachnospirales; f__Lachnospiraceae	0.999995928
d1835c54fb8fafea1af29aeacc9cb739	d__Bacteria; p__Bacteroidota; c__Bacteroidia; o__Bacteroidales; f__Barnesiellaceae; g__uncultured	0.999992091
69e420ba528828d3818fd03ba9cb8367	d__Bacteria; p__Firmicutes; c__Clostridia; o__Lachnospirales; f__Lachnospiraceae; g__Lachnospiraceae_NK3A20_group; s__unidentified_rumen	0.96276836
de21a2999b11b6ab129b7c0f007dd9f4	d__Bacteria; p__Bacteroidota; c__Bacteroidia; o__Bacteroidales; f__Rikenellaceae; g__Rikenellaceae_RC9_gut_group; s__uncultured_Bacteroidales	0.741979412
b6c4d097909dadb204cc5554f1489a3e	d__Archaea; p__Euryarchaeota; c__Methanobacteria; o__Methanobacteriales; f__Methanobacteriaceae; g__Methanosphaera	0.999999997
f17a94fd40128ef1b0fa9698265a35af	d__Bacteria; p__Firmicutes; c__Clostridia; o__Lachnospirales; f__Lachnospiraceae	0.993813478
36d116d4f33bd23ea29706e4092e5216	d__Bacteria; p__Actinobacteriota; c__Actinobacteria; o__Micrococcales; f__Intrasporangiaceae	0.999950528
b038c1ea0e22d9aa70f0a610d27b2351	d__Bacteria; p__Bacteroidota; c__Bacteroidia; o__Bacteroidales; f__F082; g__F082; s__uncultured_rumen	0.991684277
e18aaee353f6eb1bddd0595d19a8a69c	d__Bacteria; p__Actinobacteriota; c__Actinobacteria; o__Bifidobacteriales; f__Bifidobacteriaceae; g__Pseudoscardovia	0.98867126
c0c0fd60a887713923e9ab2db602524d	d__Bacteria; p__Acidobacteriota; c__Blastocatellia; o__Blastocatellales; f__Blastocatellaceae; g__JGI_0001001-H03	0.942918361
a099b394e1c5bf8da4ea283c5f27fd68	d__Bacteria; p__Bacteroidota; c__Bacteroidia; o__Sphingobacteriales; f__Sphingobacteriaceae; g__Pedobacter	0.722764919
644773a6dc9d90deb61c66235e4b3bff	d__Bacteria; p__Firmicutes; c__Clostridia; o__Peptostreptococcales-Tissierellales	0.949254146
1d0b7a9b9303a137c1c025ebce5d4dc3	d__Bacteria; p__Proteobacteria; c__Gammaproteobacteria; o__Burkholderiales; f__Alcaligenaceae; g__Pusillimonas	0.974109761
7e79d4858fcdbb6f0abb3e837ad0ab16	d__Bacteria; p__Bacteroidota; c__Bacteroidia; o__Bacteroidales; f__Prevotellaceae; g__Prevotella; s__Prevotella_sp.	0.941502231
2cf99b8cf957fa72e6728c104f715a23	d__Bacteria; p__Firmicutes; c__Clostridia; o__Lachnospirales; f__Lachnospiraceae	0.999999738
bcd599d42ecce5fff9170bbdca8cc097	d__Bacteria; p__Actinobacteriota; c__Actinobacteria; o__Propionibacteriales; f__Nocardioidaceae; g__Aeromicrobium	0.999008843
35bcf0206288fb49b7b43480dbb5afcc	d__Bacteria; p__Verrucomicrobiota; c__Verrucomicrobiae; o__Chthoniobacterales; f__Chthoniobacteraceae; g__Candidatus_Udaeobacter	0.999972843
ab88724df7365881f1f60706777dcde3	d__Bacteria; p__Firmicutes; c__Bacilli; o__Lactobacillales; f__Carnobacteriaceae; g__Alloiococcus; s__uncultured_bacterium	0.997205479
fe32e39320c9964c82e7cf73df8a7f24	d__Bacteria; p__Chloroflexi; c__Anaerolineae; o__Caldilineales; f__Caldilineaceae; g__uncultured; s__uncultured_bacterium	0.752011452
9a5a04a4344b3024d5095d8ad187b848	d__Bacteria; p__Bacteroidota; c__Bacteroidia; o__Bacteroidales; f__Prevotellaceae; g__Prevotella; s__uncultured_bacterium	0.737341239
4308469cf035a50a697e51908bbcd7e9	d__Bacteria; p__Firmicutes; c__Bacilli; o__Acholeplasmatales; f__Acholeplasmataceae; g__Acholeplasma; s__uncultured_bacterium	0.936570169
c267c24486028f5405662bb6f8375198	d__Bacteria; p__Firmicutes; c__Clostridia; o__Lachnospirales; f__Lachnospiraceae; g__Coprococcus	0.781975833
7c49dd325022cb47c153e3028cbf4587	d__Bacteria; p__Deinococcota; c__Deinococci; o__Deinococcales; f__Trueperaceae; g__Truepera	1
16c6ce1e140aaf865efdd23dc97f1e1a	d__Bacteria; p__Bacteroidota; c__Bacteroidia; o__Flavobacteriales; f__Flavobacteriaceae; g__Flavobacterium; s__uncultured_bacterium	0.794189012
9a1330f3427272c943c47558a7788b10	d__Bacteria; p__Firmicutes; c__Clostridia; o__Oscillospirales; f__Oscillospiraceae; g__NK4A214_group; s__unidentified	0.879490973
b0546a8c6a38415c52d2dc916319d3fd	d__Bacteria; p__Verrucomicrobiota; c__Verrucomicrobiae; o__Chthoniobacterales; f__Chthoniobacteraceae; g__Candidatus_Udaeobacter	0.999999264
f5f57ac4b8a31d29f59cfab9d4ce6828	d__Bacteria; p__Firmicutes; c__Clostridia; o__Oscillospirales; f__Oscillospiraceae; g__UCG-005	0.997825948
e8bd5a5228cd426c496dcd50f6dad542	d__Bacteria; p__Proteobacteria; c__Gammaproteobacteria; o__Xanthomonadales; f__Xanthomonadaceae; g__Pseudoxanthomonas	0.999995704
1c4363129a0e19c259bc990ccf03403a	d__Bacteria; p__Firmicutes; c__Clostridia; o__Clostridiales; f__Clostridiaceae; g__Proteiniclasticum; s__uncultured_bacterium	0.994223564
cfd69bdb30183d858aebbc8bab64f901	d__Bacteria; p__Bacteroidota; c__Bacteroidia; o__Flavobacteriales; f__Flavobacteriaceae; g__Flavobacterium	0.999992618
4aebcc69b46614d3365683ba49d95dc1	d__Bacteria; p__Proteobacteria; c__Gammaproteobacteria; o__Burkholderiales; f__Comamonadaceae	0.999999939
653e23b685af0e19918c80d304aa9145	d__Bacteria; p__Firmicutes; c__Clostridia; o__Oscillospirales; f__Oscillospiraceae; g__UCG-005; s__uncultured_Ruminococcaceae	0.80470495
45c1d7faf81dc4302d343b7283aa3c0d	d__Bacteria; p__Actinobacteriota; c__Actinobacteria; o__Micrococcales; f__Micrococcaceae; g__Enteractinococcus; s__uncultured_bacterium	0.844310479
3ea78214aba241c403a954584a41f4ab	d__Bacteria; p__Firmicutes; c__Clostridia; o__Peptostreptococcales-Tissierellales; f__Peptostreptococcales-Tissierellales; g__W5053; s__uncultured_bacterium	0.965241115
ecb0adb8a0eb12dd56847b2bb23c92dd	d__Bacteria; p__Bacteroidota; c__Bacteroidia; o__Bacteroidales; f__Muribaculaceae; g__Muribaculaceae; s__uncultured_bacterium	0.952717309
98d994143ee6088ff0d7c4b2142f9aea	d__Bacteria; p__Bacteroidota; c__Bacteroidia; o__Bacteroidales; f__Marinilabiliaceae; g__Marinilabiliaceae; s__uncultured_bacterium	0.99879578
71cc7380d185bbd4b21ac459655c2176	d__Archaea; p__Euryarchaeota; c__Methanobacteria; o__Methanobacteriales; f__Methanobacteriaceae; g__Methanobrevibacter	0.998902466
66e8f7f4628d3dfd360ea962484639be	d__Bacteria; p__Bacteroidota; c__Bacteroidia; o__Bacteroidales; f__Rikenellaceae; g__Alistipes; s__uncultured_bacterium	0.95214611
7250409ef7d0150f6ec4b15e3463c4f2	d__Bacteria; p__Firmicutes; c__Clostridia; o__Peptostreptococcales-Tissierellales; f__Peptostreptococcaceae; g__Peptostreptococcaceae; s__uncultured_Firmicutes	0.994250053
14a05cb9a123d6be20c47605131beee4	d__Bacteria; p__Firmicutes; c__Clostridia; o__Oscillospirales; f__UCG-010; g__UCG-010; s__uncultured_bacterium	0.947397586
817725950d1e7e63b3d8d62ea796d24e	d__Bacteria; p__Actinobacteriota; c__Thermoleophilia; o__Solirubrobacterales; f__Solirubrobacteraceae; g__Conexibacter	0.999634019
dcb1a29a51ceb4120ce2bcd9fd1b99e2	d__Bacteria; p__Proteobacteria; c__Gammaproteobacteria; o__Cellvibrionales; f__Cellvibrionaceae; g__Marinimicrobium; s__uncultured_bacterium	0.932291657
c55da16f7bb7e9f858929286c9a8bffd	d__Bacteria; p__Proteobacteria; c__Gammaproteobacteria; o__Pseudomonadales; f__Pseudomonadaceae; g__Pseudomonas; s__Pseudomonas_xanthomarina	0.931143426
4c981660e39a8b03e7403e8e695db1de	d__Bacteria; p__Actinobacteriota; c__Actinobacteria; o__Micrococcales; f__Micrococcaceae; g__Citricoccus	0.907191325
184f7a4ec618353a7069896ee477eeea	d__Bacteria; p__Proteobacteria; c__Gammaproteobacteria; o__Cellvibrionales; f__Spongiibacteraceae; g__uncultured; s__uncultured_bacterium	0.862716687
5e1f49dd46582257cc6faa9df7d73f00	d__Bacteria; p__Firmicutes; c__Clostridia; o__Christensenellales; f__Christensenellaceae; g__Christensenellaceae_R-7_group; s__uncultured_prokaryote	0.96840431
afe851f6429fee6ad5f39755e2a01044	d__Bacteria; p__Acidobacteriota; c__Vicinamibacteria; o__Vicinamibacterales; f__uncultured; g__uncultured; s__uncultured_Acidobacteriales	0.833581624
1354d8eddb9222983aca5a2fd2c6c7a5	d__Bacteria; p__Actinobacteriota; c__Actinobacteria; o__Micrococcales; f__Brevibacteriaceae; g__Brevibacterium	0.999999999
0d243a303bf579fbe62eb0f0b7d84f41	d__Bacteria; p__Firmicutes; c__Bacilli; o__RF39; f__RF39; g__RF39; s__uncultured_rumen	0.951797342
42b0f802cae8faf7cf68af61c15e49bd	d__Bacteria; p__Firmicutes; c__Clostridia; o__Christensenellales; f__Christensenellaceae; g__Christensenellaceae_R-7_group; s__uncultured_bacterium	0.81095242
3d2ad5dd812fedb025ad48bfc93ec4bc	d__Bacteria; p__Actinobacteriota; c__Actinobacteria; o__Micrococcales; f__Microbacteriaceae; g__Leucobacter	0.971438304
6bd8bdc08257c42a63097ae67d5590ff	d__Bacteria; p__Verrucomicrobiota; c__Verrucomicrobiae; o__Verrucomicrobiales; f__Verrucomicrobiaceae; g__uncultured; s__uncultured_soil	0.980116181
5e4ba0007f047602ba1fc351037b5360	d__Bacteria; p__Actinobacteriota; c__Actinobacteria; o__Propionibacteriales; f__Nocardioidaceae; g__Nocardioides	0.999790921
7e113c59c4eb3d4dc53302a9315f8965	d__Bacteria; p__Firmicutes; c__Clostridia; o__Lachnospirales; f__Lachnospiraceae; g__uncultured; s__uncultured_rumen	0.985847265
aa76e91fdfee6d8e79aec2d15b1eda50	d__Bacteria; p__Firmicutes; c__Clostridia; o__Oscillospirales; f__Butyricicoccaceae; g__UCG-009; s__uncultured_bacterium	0.999977798
6fb2b1db81fb5ad1ae711cb4b2d54ad7	d__Bacteria; p__Firmicutes; c__Bacilli; o__Erysipelotrichales; f__Erysipelotrichaceae; g__Dielma; s__uncultured_bacterium	0.999905493
12b572e28712bf3afe82fa02c4631167	d__Bacteria; p__Firmicutes; c__Bacilli; o__Lactobacillales; f__Enterococcaceae; g__Enterococcus	0.844843103
83a6773b1766954d4dc6407e9f61cfe8	d__Archaea; p__Thermoplasmatota; c__Thermoplasmata; o__Methanomassiliicoccales; f__Methanomethylophilaceae; g__uncultured	0.958801446
063a342e320dbda4937e9431511dc1e3	d__Bacteria; p__Firmicutes; c__Clostridia; o__Peptostreptococcales-Tissierellales; f__Peptostreptococcales-Tissierellales; g__W5053; s__Clostridiales_bacterium	0.788018879
0547d3b2c25b26247ccefcfec5c6921e	d__Bacteria; p__Bacteroidota; c__Bacteroidia; o__Flavobacteriales; f__Flavobacteriaceae; g__Muricauda	0.999727636
146195f72933e590d98b89c38d6eda33	d__Bacteria; p__Actinobacteriota; c__Actinobacteria; o__Frankiales; f__Geodermatophilaceae; g__Klenkia	0.981281536
928b244a6ab7f10c7dfd0039637f6194	d__Bacteria; p__Firmicutes; c__Clostridia; o__Clostridia; f__Hungateiclostridiaceae; g__Fastidiosipila; s__Clostridiales_bacterium	0.99951883
429e505a311317c9bd84079619177a43	d__Bacteria; p__Chloroflexi; c__Chloroflexia; o__Thermomicrobiales; f__JG30-KF-CM45; g__JG30-KF-CM45; s__uncultured_bacterium	0.99249767
df6af2a4d7119e0b3dffdbaf5e7ab55c	d__Bacteria; p__Proteobacteria; c__Alphaproteobacteria; o__Rhizobiales; f__Rhizobiaceae	0.994518961
6c5857479d6d2e0642409d6ab08029e8	d__Bacteria; p__Bacteroidota; c__Bacteroidia; o__Bacteroidales; f__Dysgonomonadaceae; g__Proteiniphilum; s__uncultured_bacterium	0.998851201
d5aaee15ce5b6ea9044c0d2e3deaa150	d__Bacteria; p__Firmicutes; c__Clostridia; o__Lachnospirales; f__Lachnospiraceae	0.999996054
39611b9628f22a2a06debad18719f006	d__Bacteria; p__Proteobacteria; c__Gammaproteobacteria; o__Burkholderiales; f__Burkholderiaceae; g__Burkholderia-Caballeronia-Paraburkholderia	0.993203479
22798c1f42aaafc23f2e729694220316	d__Bacteria; p__Bacteroidota; c__Bacteroidia; o__Bacteroidales; f__Prevotellaceae; g__Prevotella; s__Prevotella_ruminicola	0.998151899
b33ad18b61a4434ed227ab0ff772d83a	d__Bacteria; p__Proteobacteria; c__Alphaproteobacteria; o__Sphingomonadales; f__Sphingomonadaceae; g__Sphingomonas	0.998265496
534d589f21effaceba8135cedc1da824	d__Bacteria; p__Patescibacteria; c__Saccharimonadia; o__Saccharimonadales; f__Saccharimonadaceae; g__TM7a; s__uncultured_bacterium	0.966497842
1ceb2379fdc16d3bf512df6760eeef7a	d__Bacteria; p__Firmicutes; c__Clostridia; o__Peptostreptococcales-Tissierellales; f__Peptostreptococcaceae; g__Peptostreptococcus; s__uncultured_bacterium	0.788449084
211c3a93de9e8902d8fb1a9f3126133e	d__Bacteria; p__Firmicutes; c__Clostridia; o__Christensenellales; f__Christensenellaceae; g__Christensenellaceae_R-7_group; s__uncultured_bacterium	0.947714001
f5c3af61fc5aaada982f0eaa4f2c8de4	d__Bacteria; p__Firmicutes; c__Bacilli; o__Acholeplasmatales; f__Acholeplasmataceae; g__Acholeplasma	0.99944575
04ecfad5772d2e09a84a0f5ef460536c	d__Bacteria; p__Proteobacteria; c__Alphaproteobacteria; o__Rhizobiales; f__Beijerinckiaceae; g__Methylobacterium-Methylorubrum	0.999999961
d605521884bb70f926bb2819dca454f9	d__Bacteria; p__Bacteroidota; c__Bacteroidia; o__Bacteroidales; f__Dysgonomonadaceae; g__Fermentimonas	0.990453716
02710c91088f817139db417c584c585b	d__Bacteria; p__Campilobacterota; c__Campylobacteria; o__Campylobacterales; f__Arcobacteraceae	0.999999598
dbbe7686056ff0a336e077681d760a25	d__Bacteria; p__Firmicutes; c__Bacilli; o__Bacillales	0.999756429
ad251d71232ba04b5e57d61eece6013a	d__Bacteria; p__Planctomycetota; c__Planctomycetes; o__Isosphaerales; f__Isosphaeraceae; g__uncultured; s__uncultured_soil	0.861949917
dd701f3a46b02b614c64fa813cb81def	d__Bacteria; p__Bacteroidota; c__Bacteroidia; o__Flavobacteriales; f__Flavobacteriaceae; g__Myroides; s__bacterium_28W232	0.999826522
efb3378b1f01ad84840c839733ace8b1	d__Bacteria; p__Fibrobacterota; c__Fibrobacteria; o__Fibrobacterales; f__Fibrobacteraceae; g__Fibrobacter; s__Fibrobacter_sp.	0.719418205
0a6bac6e06fcdff7ce0cf92fb47b005e	d__Bacteria; p__Firmicutes; c__Clostridia	0.944813178
ca89ab3792c3e5fbb3ae778b51c59d1d	d__Bacteria; p__Sumerlaeota; c__Sumerlaeia; o__Sumerlaeales; f__Sumerlaeaceae; g__Sumerlaea; s__uncultured_Desulfocaldus	0.958152011
9b77dff5092b81fadb32c26b2615b882	d__Bacteria; p__Firmicutes; c__Clostridia; o__Lachnospirales; f__Lachnospiraceae; g__Lachnospiraceae_NK4B4_group; s__uncultured_bacterium	0.995004821
e737890487762ba30d87ca466f667807	d__Bacteria; p__Bacteroidota; c__Bacteroidia; o__Bacteroidales; f__Bacteroidaceae; g__Bacteroides	0.999996739
6d03d62053c120e52b28f03394af72d8	d__Bacteria; p__Actinobacteriota; c__Actinobacteria; o__Micrococcales; f__Microbacteriaceae; g__Leucobacter	0.752057647
594d6cf5e739b2b2155baf647c754c12	d__Bacteria; p__Bacteroidota; c__Bacteroidia; o__Bacteroidales; f__F082; g__F082; s__uncultured_bacterium	0.999932064
294b095d9b91b0579e814f4e54685d88	d__Bacteria; p__Firmicutes; c__Clostridia; o__Oscillospirales; f__Oscillospiraceae; g__Oscillibacter; s__uncultured_bacterium	0.805539527
530d2a98bfe9318ed80a20c37489d3d9	d__Bacteria; p__Firmicutes; c__Negativicutes; o__Veillonellales-Selenomonadales; f__Selenomonadaceae; g__Veillonellaceae_UCG-001	1
1d354926ac9f70763ff396461ae464ee	d__Bacteria; p__Actinobacteriota; c__Actinobacteria; o__Corynebacteriales; f__Corynebacteriaceae; g__Corynebacterium	0.979785841
7215e6e99d3ff0ac0bb089775c6fc1ee	d__Bacteria; p__Firmicutes; c__Clostridia; o__Christensenellales; f__Christensenellaceae; g__uncultured; s__uncultured_bacterium	0.998277526
75beb3f89998b8f765e06ed125eaaeb7	d__Bacteria; p__Firmicutes; c__Clostridia; o__Christensenellales; f__Christensenellaceae; g__Christensenellaceae_R-7_group	0.975078424
f42fee1b3678e0b9c4d25e40bf9156d3	d__Bacteria; p__Firmicutes; c__Clostridia; o__Peptostreptococcales-Tissierellales; f__Peptostreptococcales-Tissierellales; g__Anaerococcus; s__uncultured_bacterium	0.920868033
d0ce3ffcd1187adea58d25ebc9d290ff	d__Bacteria; p__Proteobacteria; c__Alphaproteobacteria; o__Rhodobacterales; f__Rhodobacteraceae; g__Paracoccus	0.835582852
ad16b779f2ec6d8afc200de7c5d2f39a	d__Bacteria; p__Proteobacteria; c__Alphaproteobacteria; o__Sphingomonadales; f__Sphingomonadaceae; g__Sphingopyxis	0.999856584
67d91a5486fefa3c7151fccbc16b3e68	d__Bacteria; p__Bacteroidota; c__Bacteroidia; o__Bacteroidales; f__Rikenellaceae; g__Rikenellaceae_RC9_gut_group; s__uncultured_bacterium	0.890306243
befc3a2e01e5840f4a4da3f39e5efd76	d__Bacteria; p__Firmicutes; c__Clostridia; o__Lachnospirales; f__Lachnospiraceae	0.999988703
28a3fe7c76cb0b87929215d6372910e1	d__Bacteria; p__Firmicutes; c__Clostridia; o__Oscillospirales; f__Ruminococcaceae; g__Ruminococcus	0.996690481
372086cbdc5b2b95ab73b97fd0e9c197	d__Bacteria; p__Firmicutes; c__Clostridia; o__Christensenellales; f__Christensenellaceae; g__Christensenellaceae_R-7_group	0.960459167
0c166e629f0a5d7021647ef712e4774e	d__Bacteria; p__Actinobacteriota; c__Coriobacteriia; o__Coriobacteriales; f__Eggerthellaceae; g__Paraeggerthella	0.999960638
004e7df7277eb9b89d1185a6313f29d6	d__Bacteria; p__Actinobacteriota; c__Actinobacteria; o__Propionibacteriales; f__Nocardioidaceae; g__Aeromicrobium	0.999696409
d8f610f6303db97a63cff5389f36676d	d__Bacteria; p__Firmicutes; c__Clostridia; o__Lachnospirales; f__Lachnospiraceae	0.999999299
0c2968adb80ae80ad5a43845310bfd66	d__Bacteria; p__Bacteroidota; c__Bacteroidia; o__Bacteroidales; f__Paludibacteraceae	0.917541906
01fdc77a4adea360915924afa407dee0	d__Bacteria; p__Firmicutes; c__Clostridia; o__Peptostreptococcales-Tissierellales; f__Anaerovoracaceae; g__Family_XIII_UCG-001; s__uncultured_bacterium	0.989595473
16901897566a93390d29019d29f015de	d__Bacteria; p__Bacteroidota; c__Bacteroidia; o__Bacteroidales; f__Bacteroidales_BS11_gut_group; g__Bacteroidales_BS11_gut_group; s__uncultured_bacterium	0.94378143
62543babfc4577782aa0285bc623e400	d__Bacteria; p__Firmicutes; c__Bacilli; o__RF39; f__RF39; g__RF39	1
15d56c1957f615a428b92ab2d5f3e1ee	d__Bacteria; p__Proteobacteria; c__Alphaproteobacteria; o__Rhizobiales; f__Rhizobiaceae	0.999972699
aa918e869b78526aa79c85d7dc3598ff	d__Bacteria; p__Firmicutes; c__Clostridia; o__Peptostreptococcales-Tissierellales; f__Peptostreptococcaceae; g__Peptostreptococcus; s__Peptostreptococcus_sp.	0.885424643
9341b8bdaf26236af77e6e025b883bc2	d__Bacteria; p__Actinobacteriota; c__Actinobacteria; o__Frankiales; f__Nakamurellaceae; g__Nakamurella	0.999949799
cfe1e5434f0474103db90c1419713d1d	d__Bacteria; p__Firmicutes; c__Clostridia; o__Peptostreptococcales-Tissierellales; f__Anaerovoracaceae; g__S5-A14a	0.8521503
7c1d3d0d7b20a0a21b5e423d1f45127c	d__Bacteria; p__Bacteroidota; c__Bacteroidia; o__Bacteroidales; f__Prevotellaceae; g__Prevotellaceae_UCG-001; s__uncultured_bacterium	0.814799727
2ceb6fbdbe0eda93b60554c59baf6b12	d__Bacteria; p__Firmicutes; c__Clostridia; o__Clostridia_UCG-014; f__Clostridia_UCG-014; g__Clostridia_UCG-014	1
fff770ad2a5328b7036410eef52b7851	d__Bacteria; p__Bacteroidota; c__Bacteroidia; o__Bacteroidales; f__Dysgonomonadaceae; g__Fermentimonas	0.999655606
feb1c288cd46f6fd9bc3c2c35970cbdf	d__Bacteria; p__Firmicutes; c__Bacilli; o__Lactobacillales; f__Lactobacillaceae; g__Lactobacillus; s__Lactobacillus_mucosae	0.991639406
f34cb602282e318c8d1c1524a7373ffb	d__Bacteria; p__Firmicutes; c__Bacilli; o__Izemoplasmatales; f__Izemoplasmatales; g__Izemoplasmatales; s__uncultured_bacterium	0.990671385
b464ef6f3ddfc6d520addd270d63d349	d__Bacteria; p__Firmicutes; c__Clostridia; o__Oscillospirales; f__Oscillospiraceae; g__Oscillibacter; s__uncultured_bacterium	0.902202306
9e35124e339a259b4f1b4b246a0fe4f6	d__Bacteria; p__Bacteroidota; c__Bacteroidia; o__Chitinophagales; f__Chitinophagaceae; g__Terrimonas	0.799499402
e04243e304e9f2989f8f1b50369757f1	d__Bacteria; p__Proteobacteria; c__Gammaproteobacteria; o__Pseudomonadales; f__Moraxellaceae; g__Acinetobacter	0.999996789
d711e7bf9ad1bd5d31bc4ae775879776	d__Bacteria; p__Actinobacteriota; c__Actinobacteria; o__Propionibacteriales; f__Propionibacteriaceae; g__Microlunatus	0.999594379
fab88bcebea32237dae3f05b0b13e70f	d__Bacteria; p__Actinobacteriota; c__Actinobacteria; o__Propionibacteriales; f__Propionibacteriaceae	1
0a165844daf38d8ce2008c94a5b4565e	d__Bacteria; p__Proteobacteria; c__Alphaproteobacteria; o__Sphingomonadales; f__Sphingomonadaceae; g__Sphingomonas; s__Sphingomonas_glacialis	0.86726083
92fe4e11358cffbf1e13684e1374f472	d__Bacteria; p__Firmicutes; c__Clostridia; o__Oscillospirales; f__UCG-010; g__UCG-010; s__uncultured_bacterium	0.807502359
9cc2455d381359b81ee2ae2837a568b5	d__Bacteria; p__Firmicutes; c__Clostridia; o__Peptostreptococcales-Tissierellales; f__Peptostreptococcales-Tissierellales; g__Peptoniphilus; s__Peptoniphilus_sp.	0.901102169
62932c48ea60ad4e0c56432b14323249	d__Bacteria; p__Actinobacteriota; c__Actinobacteria; o__Micrococcales; f__Microbacteriaceae; g__Agrococcus; s__Agrococcus_sp.	0.937054397
7ae808cd4ae2caf0e35da0589ee28745	d__Bacteria; p__Actinobacteriota; c__Actinobacteria; o__Micrococcales; f__Microbacteriaceae; g__Rathayibacter	0.874328227
9b1e16411f12fe1f111f0c04630553bd	d__Bacteria; p__Proteobacteria; c__Gammaproteobacteria; o__Aeromonadales; f__Aeromonadaceae; g__Oceanisphaera; s__uncultured_bacterium	0.999399313
8d81ba8bd5eb50d334692676d0f31476	d__Bacteria; p__Firmicutes; c__Bacilli; o__Erysipelotrichales; f__Erysipelotrichaceae; g__Erysipelotrichaceae_UCG-009; s__uncultured_rumen	0.966818622
41300091835845bd9f0d2c9d5efa62e5	d__Bacteria; p__Actinobacteriota; c__Actinobacteria; o__Propionibacteriales; f__Nocardioidaceae; g__Nocardioides	0.997423784
9e3226efaf559eb14a478f880462cb8a	d__Bacteria; p__Firmicutes; c__Clostridia; o__Lachnospirales; f__Lachnospiraceae; g__[Ruminococcus]_torques_group	0.996198406
d5ac1b8f6ccf57c81d49fedc4083249e	d__Bacteria; p__Actinobacteriota; c__Actinobacteria; o__Corynebacteriales; f__Corynebacteriaceae; g__Corynebacterium	0.999514669
d0fc97d34dbdeefefcfede7c9ade5f5a	d__Bacteria; p__Firmicutes; c__Bacilli; o__Lactobacillales; f__Carnobacteriaceae	0.999999152
94efad004d50d5b3f8b415b38a11a5cc	d__Bacteria; p__Actinobacteriota; c__Actinobacteria; o__Micrococcales; f__Intrasporangiaceae; g__Ornithinimicrobium	0.991813167
65e9624ba18f36bb097347aab55a8461	d__Bacteria; p__Firmicutes; c__Clostridia; o__Christensenellales; f__Christensenellaceae; g__Christensenellaceae_R-7_group	0.992577342
71342948f15ee92d48d12c54ab5bf1c7	d__Bacteria; p__Firmicutes; c__Clostridia; o__Lachnospirales; f__Lachnospiraceae; g__Marvinbryantia	0.807490364
acc8f9d60e02a00166f668b027840c7e	d__Bacteria; p__Patescibacteria; c__Saccharimonadia; o__Saccharimonadales; f__Saccharimonadales; g__Saccharimonadales; s__uncultured_bacterium	0.920758324
6a7c7ac6bd6a44101f341bfcfc4e4282	d__Bacteria; p__Firmicutes; c__Clostridia; o__Oscillospirales; f__[Eubacterium]_coprostanoligenes_group; g__[Eubacterium]_coprostanoligenes_group; s__uncultured_rumen	0.816177373
4a7132c0eaddf9c7cbfe9c375bcaf1d2	d__Bacteria; p__Deinococcota; c__Deinococci; o__Deinococcales; f__Trueperaceae; g__Truepera; s__uncultured_Thermus/Deinococcus	0.799551079
13f49a9301689789529140181ed77356	d__Bacteria; p__Firmicutes; c__Clostridia; o__Christensenellales; f__Christensenellaceae; g__Christensenellaceae_R-7_group; s__uncultured_bacterium	0.808388656
584aa14674bc18113de9a48cf3578fb4	d__Bacteria; p__Patescibacteria; c__Saccharimonadia; o__Saccharimonadales; f__Saccharimonadaceae; g__TM7a; s__uncultured_bacterium	0.999573792
19dc14764cf632d6401ef5911a84f8cd	d__Archaea; p__Euryarchaeota; c__Methanobacteria; o__Methanobacteriales; f__Methanobacteriaceae; g__Methanobrevibacter; s__uncultured_Methanobacteriales	0.726307693
12c57c4c553edae230eff62d16787d2c	d__Bacteria; p__Firmicutes; c__Clostridia; o__Oscillospirales; f__UCG-010; g__UCG-010; s__uncultured_bacterium	0.720821527
9e9c4270966cf507485654eb33a69880	d__Bacteria; p__Firmicutes; c__Bacilli; o__Lactobacillales; f__Leuconostocaceae; g__Weissella	0.999999998
0476274cc2c7c55317eb9184bd279433	d__Bacteria; p__Firmicutes; c__Clostridia; o__Peptostreptococcales-Tissierellales; f__Anaerovoracaceae; g__Mogibacterium	0.999213925
0fce6e838569fb5d6a48986ed7e7e7bd	d__Bacteria; p__Firmicutes; c__Clostridia; o__Christensenellales; f__Christensenellaceae; g__Christensenellaceae_R-7_group; s__uncultured_prokaryote	0.858794117
d451cdef9c41a4aa590f365ebc165044	d__Bacteria; p__Actinobacteriota; c__Actinobacteria; o__Micrococcales; f__Micrococcaceae; g__Rothia	0.999913935
16d4a5740c1149ede401faf777532cbd	d__Bacteria; p__Actinobacteriota; c__Actinobacteria; o__Propionibacteriales; f__Propionibacteriaceae; g__Tessaracoccus	0.764354569
73f27510d4a028ad3448941cf700af15	d__Bacteria; p__Firmicutes; c__Clostridia; o__Peptostreptococcales-Tissierellales; f__Peptostreptococcaceae; g__Peptostreptococcaceae; s__uncultured_Firmicutes	0.976711735
edddd957bc4392ec32b39f57e768b9c7	d__Bacteria; p__Firmicutes; c__Clostridia; o__Lachnospirales; f__Lachnospiraceae	0.999998571
9f98b39cc22a6afc27582250d71bf5e1	d__Bacteria; p__Actinobacteriota; c__Actinobacteria; o__Corynebacteriales; f__Corynebacteriaceae; g__Corynebacterium; s__Corynebacterium_pilosum	0.926639957
de687ae582c03e5fa72a51b5eb2d62c3	d__Bacteria; p__Bacteroidota; c__Bacteroidia; o__Flavobacteriales; f__Flavobacteriaceae; g__Confluentibacter; s__uncultured_bacterium	0.810503795
6f61a199c47fab5bdbfdc305c505d4e2	d__Bacteria; p__Actinobacteriota; c__Actinobacteria; o__Micrococcales; f__Ruaniaceae; g__Ruania	0.920280786
9ce4c02068acbabcbad39648763eb71b	d__Bacteria; p__Bacteroidota; c__Bacteroidia; o__Bacteroidales; f__uncultured; g__uncultured; s__uncultured_Bacteroidales	0.944526311
f71b8a1a95a30310aefe765507b36fd0	d__Bacteria; p__Firmicutes; c__Bacilli; o__Lactobacillales; f__Carnobacteriaceae	0.700223747
1ac3a4eb6a195dc39eeb777fff273a2a	d__Bacteria; p__Firmicutes; c__Clostridia; o__Lachnospirales; f__Lachnospiraceae; g__Lachnospiraceae_AC2044_group	0.711487073
1042977f34998a43b8211708a99e1715	d__Bacteria; p__Bacteroidota; c__Bacteroidia; o__Flavobacteriales; f__Weeksellaceae; g__Empedobacter; s__Empedobacter_brevis	0.95123768
263cf57f467a0dbc96a19324250801e6	d__Bacteria; p__Proteobacteria; c__Alphaproteobacteria; o__Rhizobiales; f__Rhizobiaceae	0.951287555
db33f7ecb37393f576346f714274f617	d__Bacteria; p__Firmicutes; c__Bacilli; o__Lactobacillales; f__Aerococcaceae; g__Facklamia; s__Facklamia_ignava	0.993826634
3a6416527cf0533689f15710218d1636	d__Bacteria; p__Proteobacteria; c__Gammaproteobacteria; o__Cellvibrionales; f__Cellvibrionaceae; g__Cellvibrio; s__Cellvibrio_sp.	0.742170552
3bac14d2805bf995afe9d316a5777b1e	d__Bacteria; p__Firmicutes; c__Bacilli; o__Lactobacillales; f__Lactobacillaceae; g__Lactobacillus	0.999999715
9891d6767630ea0230d62b6a63265a01	d__Bacteria; p__Bacteroidota; c__Bacteroidia; o__Bacteroidales; f__Marinilabiliaceae; g__uncultured	0.917486323
f36163c58d12dace5335394cd8574726	d__Bacteria; p__Firmicutes; c__Clostridia; o__Oscillospirales; f__Oscillospiraceae; g__UCG-005; s__uncultured_rumen	0.878713563
49beaed69b016c01397e5fe491b12d02	d__Bacteria; p__Firmicutes; c__Clostridia; o__Oscillospirales; f__UCG-010; g__UCG-010; s__uncultured_bacterium	0.853639338
0c302c0230d9fd59f62344d1d775f683	d__Bacteria; p__Firmicutes; c__Clostridia; o__Peptostreptococcales-Tissierellales; f__Anaerovoracaceae; g__Mogibacterium; s__uncultured_rumen	0.850997239
c06ccd1f7d57566ef669942328b1a946	d__Bacteria; p__Proteobacteria; c__Gammaproteobacteria; o__Pseudomonadales; f__Pseudomonadaceae; g__Pseudomonas	0.999215606
96de34503218d6eec824f26c08518554	d__Bacteria; p__Bacteroidota; c__Bacteroidia; o__Bacteroidales; f__Rikenellaceae; g__Rikenellaceae_RC9_gut_group; s__uncultured_Bacteroidales	0.878934063
5afec052157f7768bf459883f118a638	d__Bacteria; p__Bacteroidota; c__Bacteroidia; o__Flavobacteriales; f__Flavobacteriaceae; g__Flavobacterium	0.999990804
6fbb0f35dc98ef1f581e414e154154d8	d__Bacteria; p__Bacteroidota; c__Bacteroidia; o__Sphingobacteriales; f__Sphingobacteriaceae; g__Pedobacter	0.992760122
0bc7bc964bb67a1df6bfc55ea00b7f56	d__Bacteria; p__Chloroflexi; c__Chloroflexia; o__Thermomicrobiales; f__JG30-KF-CM45; g__JG30-KF-CM45; s__uncultured_bacterium	0.990993333
be733ec391cb1610eb21e4e6baff6660	d__Bacteria; p__Actinobacteriota; c__Actinobacteria; o__Bifidobacteriales; f__Bifidobacteriaceae	0.995180752
1b21d2b71f96b4a59b392aee9aa1d655	d__Bacteria; p__Proteobacteria; c__Gammaproteobacteria; o__Alteromonadales; f__Pseudoalteromonadaceae; g__Pseudoalteromonas	0.997725604
25c507c6f203514b78c9ec47208094d7	d__Bacteria; p__Firmicutes; c__Negativicutes; o__Veillonellales-Selenomonadales; f__Selenomonadaceae; g__Anaerovibrio	0.77783753
1d431e3f2445150d2488d6ca3579bbb4	d__Bacteria; p__Firmicutes; c__Clostridia; o__Peptostreptococcales-Tissierellales; f__Peptostreptococcales-Tissierellales; g__Tissierella; s__uncultured_bacterium	0.963678325
adbdd4d5b45d899337a2fe130410245c	d__Bacteria; p__Deinococcota; c__Deinococci; o__Deinococcales; f__Trueperaceae; g__Truepera; s__uncultured_bacterium	0.950798677
f6cdae68caa14d3b4ae76274142fc2bc	d__Bacteria; p__Firmicutes; c__Clostridia; o__Oscillospirales; f__Ruminococcaceae	0.995110979
4d8fc6a10a9c4869b29c1261fd578832	d__Bacteria; p__Firmicutes; c__Clostridia; o__Lachnospirales; f__Lachnospiraceae; g__Marvinbryantia; s__uncultured_bacterium	0.975107731
02a5eba1edb09d470138ddd326d6e2d6	d__Bacteria; p__Firmicutes; c__Clostridia; o__Eubacteriales; f__Anaerofustaceae; g__Anaerofustis; s__uncultured_bacterium	0.877636315
249c0c4d45deaa3ecb0e5815e1864aac	d__Bacteria; p__Firmicutes; c__Clostridia; o__Clostridia; f__Hungateiclostridiaceae; g__Fastidiosipila	0.997990326
92f340c45ecb90cc0a99bb392f5795bf	d__Bacteria; p__Firmicutes; c__Clostridia; o__Peptostreptococcales-Tissierellales; f__Anaerovoracaceae; g__Family_XIII_AD3011_group; s__uncultured_Clostridiales	0.743101903
e937b9f5c9b56a2e266c3617db556526	d__Bacteria; p__Firmicutes; c__Clostridia; o__Christensenellales; f__Christensenellaceae; g__Christensenellaceae_R-7_group; s__uncultured_rumen	0.751637597
faed860d0995b642e31376a86f39353c	d__Bacteria; p__Firmicutes; c__Clostridia; o__Lachnospirales; f__Lachnospiraceae	0.999996319
95abc4f24b4b02fedad49586ac4f0ef7	d__Bacteria; p__Firmicutes; c__Clostridia; o__Lachnospirales; f__Lachnospiraceae; g__Lachnospiraceae_NK3A20_group	0.867729165
bf0a64b3250fe6f0a8ed01c656c3dcd5	d__Bacteria; p__Actinobacteriota; c__Actinobacteria; o__Corynebacteriales; f__Corynebacteriaceae; g__Lawsonella; s__uncultured_bacterium	0.840624016
18d93bdab0e08402491d1891882a8b94	d__Bacteria; p__Firmicutes; c__Clostridia; o__Oscillospirales; f__Oscillospiraceae; g__NK4A214_group	0.998291027
451462751bdacfc9842525be87545d32	d__Bacteria; p__Firmicutes; c__Clostridia; o__Oscillospirales; f__[Eubacterium]_coprostanoligenes_group; g__[Eubacterium]_coprostanoligenes_group	0.999864086
f2ff56c829f728fc3c2e104fbda10185	d__Bacteria; p__Actinobacteriota; c__Actinobacteria; o__Frankiales; f__Nakamurellaceae; g__Nakamurella	0.999989343
5c4563e3dd7e12dcdf279783af929eaa	d__Bacteria; p__Firmicutes; c__Clostridia; o__Lachnospirales; f__Lachnospiraceae	0.999999913
b8f4b792a7569c5f07c33e036d449dc4	d__Bacteria; p__Actinobacteriota; c__Actinobacteria; o__Propionibacteriales; f__Nocardioidaceae; g__Nocardioides	0.993795606
063c0bba018f5c2602dfa58548c6449d	d__Bacteria; p__Deinococcota; c__Deinococci; o__Deinococcales; f__Deinococcaceae; g__Deinococcus; s__Deinococcus_sp.	0.878587297
9aebac92765abd2d9a81f64c447452e4	d__Bacteria; p__Firmicutes; c__Clostridia; o__Christensenellales; f__Christensenellaceae; g__Christensenellaceae_R-7_group	0.970679882
b16299c25cc27443a895b8f9d07a9030	d__Bacteria; p__Proteobacteria; c__Gammaproteobacteria; o__Pseudomonadales; f__Moraxellaceae	0.999996009
bb29ac9a10f2cd7b50a6e5147796eb14	d__Bacteria; p__Bacteroidota; c__Bacteroidia; o__Bacteroidales; f__Muribaculaceae; g__Muribaculaceae	0.995795566
530ed931327a058e23874cd7b2943492	d__Bacteria; p__Firmicutes; c__Clostridia	0.97883266
dcf9ce3cff8a6a91b6a8974adc94968e	d__Bacteria; p__Bacteroidota; c__Bacteroidia; o__Bacteroidales; f__Porphyromonadaceae; g__Porphyromonas; s__Porphyromonas_somerae	0.999970585
61efe951d8cad56fb5d47abd03e3cad6	d__Bacteria; p__Chloroflexi; c__Chloroflexia; o__Thermomicrobiales; f__JG30-KF-CM45; g__JG30-KF-CM45; s__bacterium_QTYC46b	0.893581128
9e99d318afbda8d0a32aa37adaa06df0	d__Bacteria; p__Proteobacteria; c__Alphaproteobacteria; o__Rhizobiales; f__Rhizobiaceae	0.988987948
75b133313e84e658c14db328bafc6f35	d__Bacteria; p__Planctomycetota; c__Planctomycetes; o__Pirellulales; f__Pirellulaceae; g__p-1088-a5_gut_group; s__uncultured_bacterium	0.975421839
2cf5054feccaa4613dd41e8434a44c9a	d__Bacteria; p__Firmicutes; c__Clostridia; o__Oscillospirales; f__Oscillospiraceae	0.999779341
7fe48abaab361b84c401d955029fe3bc	d__Bacteria; p__Proteobacteria; c__Gammaproteobacteria; o__Cellvibrionales; f__Cellvibrionaceae; g__Cellvibrio; s__uncultured_bacterium	0.801617163
27fa10fa9d28d303d1d3b695f24e9076	d__Bacteria; p__Actinobacteriota; c__Actinobacteria; o__Micrococcales; f__Intrasporangiaceae	0.994163642
8cb4ccd83cb9625c4d095d86751ca598	d__Bacteria; p__Actinobacteriota; c__Actinobacteria; o__Corynebacteriales; f__Mycobacteriaceae; g__Mycobacterium	0.999999639
9475f3ef5fb803f2d5333ac106e1cc8b	d__Bacteria; p__Bacteroidota; c__Bacteroidia; o__Cytophagales; f__Cyclobacteriaceae; g__Algoriphagus	0.999925468
14967b589c8ef7f39841d27e07dc48a6	d__Bacteria; p__Firmicutes; c__Clostridia; o__Clostridia_vadinBB60_group; f__Clostridia_vadinBB60_group; g__Clostridia_vadinBB60_group; s__uncultured_rumen	0.911952732
036cdc85a57f655a1b737c646c69157a	d__Bacteria; p__Firmicutes; c__Clostridia; o__Clostridia_vadinBB60_group; f__Clostridia_vadinBB60_group; g__Clostridia_vadinBB60_group; s__uncultured_bacterium	0.997961189
29115e7bd8ef43044853d0193cf6f622	d__Bacteria; p__Actinobacteriota; c__Actinobacteria; o__Corynebacteriales; f__Mycobacteriaceae; g__Mycobacterium	0.999999319
152157ff2c177e639255f910fbf8c645	d__Bacteria; p__Firmicutes; c__Negativicutes; o__Veillonellales-Selenomonadales; f__Selenomonadaceae; g__Selenomonas	0.844349476
2e4c6fb7777d8bff02cc86abb7a14d80	d__Bacteria; p__Bacteroidota; c__Bacteroidia; o__Bacteroidales; f__Rikenellaceae; g__Rikenellaceae_RC9_gut_group; s__uncultured_bacterium	0.717658446
5cfdeafee436b535eaf43b450635a773	d__Bacteria; p__Firmicutes; c__Clostridia; o__Oscillospirales; f__Oscillospiraceae	0.999679933
bed00446163a7786d89d581534b8a6db	d__Bacteria; p__Firmicutes; c__Clostridia; o__Lachnospirales; f__Lachnospiraceae; g__Moryella; s__Moryella_indoligenes	0.963197487
b4f811d792e70ff62ed3dc2218169b35	d__Bacteria; p__Firmicutes; c__Clostridia; o__Christensenellales; f__Christensenellaceae; g__Christensenellaceae_R-7_group	0.956472991
1e34449edede5f234376a6e2dabe8537	d__Bacteria; p__Acidobacteriota; c__Vicinamibacteria; o__Vicinamibacterales; f__Vicinamibacteraceae; g__uncultured	0.982907421
608d3ab2d8a9edca9183c0b8ce382a6a	d__Bacteria; p__Bacteroidota; c__Bacteroidia; o__Bacteroidales; f__Bacteroidales_UCG-001; g__Bacteroidales_UCG-001; s__uncultured_rumen	0.997719896
88940d104b42e5d45cb9cc7c392cabce	d__Bacteria; p__Bacteroidota; c__Bacteroidia; o__Flavobacteriales; f__Flavobacteriaceae; g__Aequorivita	0.999989838
99a4f198b65bc6a011fdb0ec51a8d5e6	d__Bacteria; p__Firmicutes; c__Clostridia; o__Christensenellales; f__Christensenellaceae; g__Christensenellaceae_R-7_group	0.965968717
ea15f9c6150f1bfd46587fb7041f9116	d__Bacteria; p__Bacteroidota; c__Bacteroidia; o__Flavobacteriales; f__Flavobacteriaceae; g__Aequorivita	0.999650959
a53c4d4f51a016561b2bbc41996765a6	d__Bacteria; p__Firmicutes; c__Clostridia; o__Oscillospirales; f__Oscillospiraceae; g__Colidextribacter	0.954952835
ddddc1ee6bb0349b2e04f121b2409b62	d__Bacteria; p__Proteobacteria; c__Gammaproteobacteria; o__Aeromonadales; f__Aeromonadaceae; g__Oceanisphaera; s__uncultured_bacterium	0.896609377
aafbc2b450e51b4c53c5186898e219a3	d__Bacteria; p__Firmicutes; c__Clostridia; o__Oscillospirales; f__Ruminococcaceae; g__Ruminococcus	0.999293558
5fef6c23a559729dcc67cb8f36fab2e3	d__Bacteria; p__Patescibacteria; c__Saccharimonadia; o__Saccharimonadales; f__Saccharimonadaceae; g__Candidatus_Saccharimonas; s__uncultured_rumen	0.964454125
0fb538dc7ae93db1aad8af6b841e0274	d__Bacteria; p__Proteobacteria; c__Gammaproteobacteria; o__Burkholderiales; f__Comamonadaceae	0.999998686
1e9df911154458e77b73205aef54ea81	d__Bacteria; p__Firmicutes; c__Clostridia; o__Oscillospirales; f__UCG-010; g__UCG-010	0.999999884
f19a711776291576f4f21308edf2f26b	d__Bacteria; p__Firmicutes; c__Clostridia; o__Clostridiales; f__Clostridiaceae; g__Proteiniclasticum	0.990465212
1bf87f0d110630e4c11c589933f6a1d3	d__Bacteria; p__Bacteroidota; c__Bacteroidia; o__Bacteroidales; f__Prevotellaceae; g__Prevotellaceae_UCG-003; s__uncultured_bacterium	0.833184272
2d7a2a85ee52becdd64ee6c0aa510e4f	d__Bacteria; p__Firmicutes; c__Clostridia; o__Monoglobales; f__Monoglobaceae; g__Monoglobus; s__uncultured_bacterium	0.701827938
7573afbe6bb16922dd6227b0c2b4b2b1	d__Bacteria; p__Firmicutes; c__Bacilli; o__Lactobacillales; f__Streptococcaceae; g__Streptococcus; s__Streptococcus_dysgalactiae	0.982822121
9129fe81e5f9ca3b24601228e692580e	d__Bacteria; p__Chloroflexi; c__Ktedonobacteria; o__Ktedonobacterales; f__Ktedonobacteraceae; g__uncultured	0.997893593
ef59bd692b06bd844bd443ab51ef103f	d__Bacteria; p__Actinobacteriota; c__Actinobacteria; o__Micrococcales; f__Microbacteriaceae; g__Microbacterium	0.993896564
cf3325ad3547bdf07d215e9a6243fa42	d__Bacteria; p__Firmicutes; c__Clostridia; o__Clostridia_UCG-014; f__Clostridia_UCG-014; g__Clostridia_UCG-014	0.999999999
db4c0291f53b5014fa39f9dce957dd71	d__Bacteria; p__Actinobacteriota; c__Actinobacteria; o__Micrococcales; f__Intrasporangiaceae	0.998640782
e47e91a6a90531bb867ffe0d28d4eb33	d__Bacteria; p__Actinobacteriota; c__Coriobacteriia; o__Coriobacteriales; f__Eggerthellaceae; g__uncultured; s__uncultured_bacterium	0.999570197
c48724b49492d525d85673a0cb536b77	d__Bacteria; p__Firmicutes; c__Bacilli; o__Lactobacillales; f__Carnobacteriaceae; g__Marinilactibacillus; s__uncultured_bacterium	0.9562062
a95721062b138d51838ba952e645ec1a	d__Bacteria; p__Deinococcota; c__Deinococci; o__Deinococcales; f__Deinococcaceae; g__Deinococcus; s__uncultured_bacterium	0.894474701
15947ecff89e6dbfb265bc361920efff	d__Bacteria; p__Firmicutes; c__Clostridia; o__Lachnospirales; f__Lachnospiraceae; g__Lachnospiraceae_NK3A20_group; s__unidentified_rumen	0.703335899
c567c81868edaa7f62a6b1473ec30b2d	d__Bacteria; p__Firmicutes; c__Clostridia; o__Oscillospirales; f__Oscillospiraceae; g__UCG-005; s__uncultured_Ruminococcaceae	0.798915726
f2675800d3a4424f17422fbb01c33730	d__Bacteria; p__Firmicutes; c__Bacilli; o__Acholeplasmatales; f__Acholeplasmataceae; g__Acholeplasma; s__Acholeplasmatales_bacterium	0.999999715
e450136d90d23d5593bd5fefc52696f7	d__Bacteria; p__Deinococcota; c__Deinococci; o__Deinococcales; f__Deinococcaceae; g__Deinococcus; s__Deinococcus_sp.	0.772883772
4632b50dccb7ed5e4ab080ca5b575f12	d__Bacteria; p__Bacteroidota; c__Bacteroidia; o__Flavobacteriales; f__Weeksellaceae; g__Chryseobacterium	0.997419238
9b105a0e0bd264e72089f473b23eb8dc	d__Bacteria; p__Firmicutes; c__Clostridia; o__Oscillospirales; f__Ruminococcaceae; g__Ruminococcus	0.95560599
c9b945fa76411a53a78ad3b8227ff416	d__Bacteria; p__Firmicutes; c__Clostridia; o__Oscillospirales; f__UCG-010; g__UCG-010; s__uncultured_Ruminococcaceae	0.94170497
873c8fa2b8399aa665f97774cf959a45	d__Bacteria; p__Bacteroidota; c__Bacteroidia; o__Bacteroidales; f__Prevotellaceae	1
5a62cf877317c3efd8171d65ee382131	d__Bacteria; p__Bacteroidota; c__Bacteroidia; o__Chitinophagales; f__Chitinophagaceae; g__uncultured; s__uncultured_Sphingobacteriales	0.825510786
ebe76fee434932519ad6804a2049f937	d__Bacteria; p__Firmicutes; c__Clostridia; o__Clostridiales; f__Clostridiaceae; g__Proteiniclasticum; s__uncultured_bacterium	0.997377405
6185f6fcf745b0be309f9f593608660b	d__Bacteria; p__Firmicutes; c__Clostridia; o__Clostridia_UCG-014; f__Clostridia_UCG-014; g__Clostridia_UCG-014	1
dec9d6646eefce8c98e1fceefbf72917	d__Bacteria; p__Firmicutes; c__Bacilli; o__Erysipelotrichales; f__Erysipelatoclostridiaceae; g__Erysipelotrichaceae_UCG-002; s__uncultured_bacterium	0.995739246
37ceacb48291aedcf9335b65e7022935	d__Bacteria; p__Firmicutes; c__Clostridia; o__Lachnospirales; f__Lachnospiraceae	0.999936024
2727f819185a7e8993f13df355a399fa	d__Bacteria; p__Proteobacteria; c__Alphaproteobacteria; o__Sphingomonadales; f__Sphingomonadaceae; g__Sphingomonas	0.982286338
af6299e8c94463ad938ed861a94a1a74	d__Bacteria; p__Bacteroidota; c__Bacteroidia; o__Bacteroidales; f__Rikenellaceae; g__Alistipes; s__uncultured_bacterium	0.946369654
a26c0e21cf23f74ec2224597a8623a7a	d__Bacteria; p__Proteobacteria; c__Alphaproteobacteria; o__Sphingomonadales; f__Sphingomonadaceae; g__Sphingorhabdus; s__uncultured_bacterium	0.700146218
3144c8afa1e6355c824d963aed1a9a85	d__Bacteria; p__Firmicutes; c__Clostridia; o__Clostridia; f__Hungateiclostridiaceae; g__Ercella; s__Ercella_succinigenes	0.766506584
225671ed33a06c9e372cb09428c37ff1	d__Bacteria; p__Actinobacteriota; c__Actinobacteria; o__Micrococcales; f__Intrasporangiaceae	0.999927224
151163af62275570b630403463efa30c	d__Bacteria; p__Firmicutes; c__Clostridia; o__Oscillospirales; f__Oscillospiraceae; g__UCG-005; s__uncultured_bacterium	0.818728411
da11c2bc480c726bbfed8d2bc1402ada	d__Bacteria; p__Bacteroidota; c__Bacteroidia; o__Bacteroidales; f__F082; g__F082; s__uncultured_bacterium	0.999690792
f2035eb0b51d5f4dd35dafa85fca1bab	d__Bacteria; p__Firmicutes; c__Clostridia; o__Lachnospirales; f__Lachnospiraceae	0.999993317
ab530a2ac42796a94172e3cb293c4af4	d__Bacteria; p__Actinobacteriota; c__Actinobacteria; o__Corynebacteriales; f__Nocardiaceae; g__Williamsia	0.999563945
dd974990c4534a8929044894b45105fd	d__Bacteria; p__Bacteroidota; c__Bacteroidia; o__Bacteroidales; f__Prevotellaceae; g__Prevotella; s__unidentified_rumen	0.878522386
f6e53c96c5541bbf40b706132e78fded	d__Bacteria; p__Proteobacteria; c__Gammaproteobacteria; o__Oceanospirillales; f__Halomonadaceae; g__Marinospirillum; s__Marinospirillum_minutulum	0.993332786
932965d7ed2166402b521fea7a1029a4	d__Bacteria; p__Firmicutes; c__Clostridia; o__Lachnospirales; f__Lachnospiraceae; g__Blautia	0.990423929
b7ad3154f16f6156bec4a92b41e6ef70	d__Bacteria; p__Firmicutes; c__Clostridia; o__Lachnospirales; f__Lachnospiraceae; g__Tuzzerella; s__uncultured_bacterium	0.984424246
09b0f7388511cee006d8e03df8ce3cf5	d__Bacteria; p__Firmicutes; c__Clostridia; o__Oscillospirales; f__Oscillospiraceae; g__UCG-002	0.998440292
4b3c5a06fffbe3e117c79f8a0e7de902	d__Bacteria; p__Firmicutes; c__Clostridia; o__Oscillospirales; f__UCG-010; g__UCG-010; s__uncultured_Ruminococcaceae	0.851914622
a95ccce5830200e7b4b80a2a82b32b03	d__Bacteria; p__Actinobacteriota; c__Actinobacteria; o__Propionibacteriales; f__Nocardioidaceae; g__Aeromicrobium; s__Aeromicrobium_sp.	0.831505136
4dd327cd06a5c5fee7c65f2e0a6b6055	d__Bacteria; p__Actinobacteriota; c__Coriobacteriia; o__Coriobacteriales; f__Atopobiaceae; g__Olsenella; s__uncultured_Olsenella	0.994545343
733654184f83cb2f3c343784bdaa23a4	d__Bacteria; p__Firmicutes; c__Clostridia; o__Christensenellales; f__Christensenellaceae; g__Christensenellaceae_R-7_group	0.944842621
091019f3db8a7bfddcc33cb661b492c0	d__Bacteria; p__Firmicutes; c__Clostridia; o__Peptostreptococcales-Tissierellales; f__Peptostreptococcales-Tissierellales; g__Peptoniphilus; s__Peptoniphilus_indolicus	0.99163884
6994aef930142f685446b324882cf1d4	d__Bacteria; p__Bacteroidota; c__Bacteroidia; o__Bacteroidales; f__Rikenellaceae; g__Rikenellaceae_RC9_gut_group	0.999999367
e1a8f7e9bd6496b841b20a1d2f9c2446	d__Bacteria; p__Bacteroidota; c__Bacteroidia; o__Bacteroidales; f__F082; g__F082; s__uncultured_bacterium	0.999987972
092910775fe84212e4900147bc62b2b7	d__Bacteria; p__Bacteroidota; c__Bacteroidia; o__Bacteroidales; f__Rikenellaceae; g__dgA-11_gut_group; s__uncultured_bacterium	0.999998924
96cb86c3aa04305ad1f95b6b4cd8e766	d__Bacteria; p__Firmicutes; c__Clostridia; o__Peptostreptococcales-Tissierellales; f__Anaerovoracaceae; g__Mogibacterium; s__uncultured_Eubacteriaceae	0.977340125
2028475620b9e75dbb041999ebe6d7e5	d__Bacteria; p__Firmicutes; c__Clostridia	0.993922596
e51e00e3a62cb7af770d16829baecbba	d__Bacteria; p__Bacteroidota; c__Bacteroidia; o__Bacteroidales; f__Rikenellaceae; g__Rikenellaceae_RC9_gut_group; s__uncultured_bacterium	0.904895146
4751f69434bfd5db982c505e36910662	d__Bacteria; p__Firmicutes; c__Clostridia; o__Peptostreptococcales-Tissierellales; f__Peptostreptococcales-Tissierellales; g__W5053; s__uncultured_bacterium	0.901739611
f3c3b1a6190635d3c9bba538d33ce57d	d__Bacteria; p__Firmicutes; c__Clostridia; o__Monoglobales; f__Monoglobaceae; g__Monoglobus; s__uncultured_bacterium	0.731807766
bc66d64e9d8c413e8eaa98ecc4eceeb2	d__Bacteria; p__Firmicutes; c__Clostridia; o__Lachnospirales; f__Lachnospiraceae; g__Blautia	0.823828831
5a4ead22331df01333e41ad9152e0df1	d__Bacteria; p__Fusobacteriota; c__Fusobacteriia; o__Fusobacteriales; f__Fusobacteriaceae; g__Fusobacterium; s__Fusobacterium_sp.	0.856012189
9758fe2c62799370ac11052ad4ed4f54	d__Bacteria; p__Firmicutes; c__Clostridia; o__Clostridia_UCG-014; f__Clostridia_UCG-014; g__Clostridia_UCG-014	1
4e1ddcb806d1a07509b565c2e6c8780a	d__Bacteria; p__Proteobacteria; c__Gammaproteobacteria; o__Xanthomonadales; f__Xanthomonadaceae; g__Pseudoxanthomonas	0.923258734
c3486924bf2ec6ebe4e406b21c98d99a	d__Bacteria; p__Bacteroidota; c__Bacteroidia; o__Flavobacteriales; f__Flavobacteriaceae; g__Flavobacterium; s__uncultured_bacterium	0.979247794
302143e5253b0dff338e0debf9c95bf9	d__Bacteria; p__Actinobacteriota; c__Acidimicrobiia; o__Microtrichales; f__Iamiaceae; g__Iamia; s__metagenome	0.905266569
de950f5d34a7b49b6a1eb7b1a99e4ea4	d__Bacteria; p__Proteobacteria; c__Gammaproteobacteria; o__Burkholderiales; f__Neisseriaceae	0.845330034
df21899cb12e9fc800270d29a921ab7a	d__Bacteria; p__Proteobacteria; c__Gammaproteobacteria; o__Pseudomonadales; f__Moraxellaceae; g__Moraxella; s__Moraxella_osloensis	0.867329872
aac416f4c241286056fb5d734a3b1d88	d__Bacteria; p__Bacteroidota; c__Bacteroidia; o__Bacteroidales; f__Dysgonomonadaceae; g__uncultured; s__uncultured_soil	0.762782854
4b4e1062b2fb50b3093b6a0dbe16d85a	d__Bacteria; p__Bacteroidota; c__Bacteroidia; o__Bacteroidales; f__Dysgonomonadaceae; g__Fermentimonas	0.996551612
3d7accd47246086aec583141879310ae	d__Bacteria; p__Actinobacteriota; c__Actinobacteria; o__Propionibacteriales; f__Propionibacteriaceae; g__Tessaracoccus	0.999984664
230cfb497b929db738eeea22e1911af1	d__Bacteria; p__Bacteroidota; c__Bacteroidia; o__Bacteroidales; f__uncultured; g__uncultured; s__uncultured_Bacteroidales	0.98863358
61263a2b79125719987d29256e793ae1	d__Bacteria; p__Firmicutes; c__Clostridia; o__Lachnospirales; f__Lachnospiraceae; g__Acetitomaculum; s__uncultured_bacterium	0.829634127
4544194379089eb82f1096fff3b8cc5f	d__Bacteria; p__Firmicutes; c__Clostridia; o__Lachnospirales; f__Lachnospiraceae	0.99999929
b612190ce460c938d0ad94b98aec696a	d__Bacteria; p__Bacteroidota; c__Bacteroidia; o__Bacteroidales; f__uncultured; g__uncultured; s__uncultured_Bacteroidales	0.96911421
2cd8e4bf9afa215f3dda06fe70347726	d__Bacteria; p__Firmicutes; c__Clostridia; o__Oscillospirales; f__[Eubacterium]_coprostanoligenes_group; g__[Eubacterium]_coprostanoligenes_group; s__uncultured_bacterium	0.83949931
92994c11adacd129ac7d80aa1615d717	d__Bacteria; p__Bacteroidota; c__Bacteroidia; o__Bacteroidales; f__Porphyromonadaceae; g__Porphyromonas; s__Porphyromonas_asaccharolytica	0.848624819
e11c871ffa0128d9dc8ce2e6087f549a	d__Bacteria; p__Bacteroidota; c__Bacteroidia; o__Bacteroidales; f__uncultured; g__uncultured; s__uncultured_bacterium	0.999999974
6948a3c5b0a2807afb7c3e699f9e5c54	d__Bacteria; p__Firmicutes; c__Bacilli; o__Lactobacillales; f__Carnobacteriaceae; g__Marinilactibacillus; s__uncultured_bacterium	0.998861863
7f8f386e833ae8c0409ab55311b7d394	d__Bacteria; p__Patescibacteria; c__Saccharimonadia; o__Saccharimonadales; f__Saccharimonadaceae; g__Candidatus_Saccharimonas	0.999996036
3770abc7f233bbde7c0a771b64b7c75f	d__Bacteria; p__Actinobacteriota; c__Actinobacteria; o__Micrococcales; f__Micrococcaceae; g__Micrococcus	0.965985318
4b0b1707feed5d5913000a80c08dc697	d__Bacteria; p__Bacteroidota; c__Bacteroidia	1
7c104699e795bbf45f90fceac906e6b4	d__Bacteria; p__Firmicutes; c__Clostridia; o__Christensenellales; f__Christensenellaceae; g__Christensenellaceae_R-7_group	0.977817708
17ad575fd564c1b1749af74a52eeaa4c	d__Bacteria; p__Firmicutes; c__Clostridia; o__Lachnospirales; f__Lachnospiraceae; g__Lachnospiraceae_UCG-010; s__uncultured_bacterium	0.927049484
a4b50acc64a17e8be1d20ecd58840171	d__Bacteria; p__Firmicutes; c__Clostridia; o__Lachnospirales; f__Lachnospiraceae	0.999565272
6501b92bbeba66585997f5353180e4fa	d__Bacteria; p__Firmicutes; c__Clostridia; o__Peptostreptococcales-Tissierellales; f__Peptostreptococcales-Tissierellales; g__Guggenheimella; s__uncultured_bacterium	0.991992307
d16ce9e5947ced8a008355a6929edc5a	d__Bacteria; p__Firmicutes; c__Bacilli; o__Acholeplasmatales; f__Acholeplasmataceae; g__Acholeplasma; s__uncultured_Tenericutes	0.999563231
5b9656153622389dc45b475a1dc78647	d__Bacteria; p__Patescibacteria; c__Saccharimonadia; o__Saccharimonadales; f__Saccharimonadaceae; g__TM7a; s__uncultured_bacterium	0.999849357
cd98bebc7cd29d008813bd847394c1f2	d__Bacteria; p__Chloroflexi; c__KD4-96; o__KD4-96; f__KD4-96; g__KD4-96; s__uncultured_bacterium	0.937125775
786ed932ce4d0dde1e5d3cbc74bfb3af	d__Bacteria; p__Bacteroidota; c__Bacteroidia; o__Bacteroidales; f__uncultured; g__uncultured; s__uncultured_Bacteroidales	0.973440211
d68ba4e0ca492b968f8ca7e4ca1dbdc6	d__Bacteria; p__Proteobacteria; c__Alphaproteobacteria; o__Caulobacterales; f__Caulobacteraceae; g__Brevundimonas	0.999999548
33deb57a51743c338407d5c7e9b6f5fd	d__Bacteria; p__Firmicutes; c__Clostridia; o__Peptostreptococcales-Tissierellales; f__Peptostreptococcaceae; g__Terrisporobacter; s__uncultured_bacterium	0.801988099
bf564875e40289ad1fe82ba698b51ac0	d__Bacteria; p__Bacteroidota; c__Bacteroidia; o__Bacteroidales; f__Paludibacteraceae; g__uncultured	0.818828467
b34df9fd18e7038c767e0c54d0bb65fe	d__Bacteria; p__Bacteroidota; c__Bacteroidia; o__Bacteroidales; f__Rikenellaceae; g__Alistipes; s__uncultured_bacterium	0.997181728
8dd95f6dd8d4b9547d56685d617a9f35	d__Bacteria; p__Deinococcota; c__Deinococci; o__Deinococcales; f__Deinococcaceae; g__Deinococcus; s__Deinococcus_sp.	0.946792856
cd27eebba550bf1a1ef3d4fdd0954625	d__Bacteria; p__Fibrobacterota; c__Fibrobacteria; o__Fibrobacterales; f__Fibrobacteraceae; g__Fibrobacter	1
cd11189baa54b8570ea500d35f7d448d	d__Bacteria; p__Chloroflexi; c__Chloroflexia; o__Thermomicrobiales; f__JG30-KF-CM45; g__JG30-KF-CM45; s__uncultured_bacterium	0.768164496
c23554f20e8e682e3a3cdb7f206e6f3d	d__Bacteria; p__Firmicutes; c__Clostridia; o__Oscillospirales; f__UCG-010; g__UCG-010; s__uncultured_bacterium	0.976062123
55b1a56f7e0df538bc5f160c157b17f0	d__Bacteria; p__Firmicutes; c__Clostridia; o__Clostridiales; f__Clostridiaceae	0.999999988
35c61b4426b246a88b27099be8ed97af	d__Bacteria; p__Bacteroidota; c__Bacteroidia; o__Bacteroidales; f__Prevotellaceae; g__Prevotellaceae_UCG-003	1
417e308f468ecfcd0647cae0e61e07cd	d__Bacteria; p__Acidobacteriota; c__Blastocatellia; o__Blastocatellales; f__Blastocatellaceae; g__uncultured; s__uncultured_bacterium	0.762344076
9526b3b3b607c94ef44c638561f7ee7c	d__Bacteria; p__Firmicutes; c__Clostridia; o__Peptostreptococcales-Tissierellales; f__Peptostreptococcaceae; g__Intestinibacter; s__uncultured_bacterium	0.970164086
d6dbfc8a9fe6f31e1c7b1ba6e778bd2f	d__Bacteria; p__Firmicutes; c__Clostridia; o__Clostridia_UCG-014; f__Clostridia_UCG-014; g__Clostridia_UCG-014; s__uncultured_bacterium	0.998634907
7be3c8b225961bebaddd82e64b4bed52	d__Bacteria; p__Firmicutes; c__Clostridia; o__Christensenellales; f__Christensenellaceae; g__Christensenellaceae_R-7_group	0.99455914
6ce38357c5f482bb77016ff9bd491cb6	d__Bacteria; p__Chloroflexi; c__KD4-96; o__KD4-96; f__KD4-96; g__KD4-96	0.999999991
e8724520788bb38a7f9d22c91318f016	d__Bacteria; p__Proteobacteria; c__Gammaproteobacteria; o__Burkholderiales; f__Comamonadaceae; g__Rhizobacter	0.855910909
bcd332854dc86c43d133eb78c81b5bfe	d__Bacteria; p__Bacteroidota; c__Bacteroidia; o__Bacteroidales; f__Muribaculaceae; g__Muribaculaceae; s__uncultured_bacterium	0.971007325
3c9f78c97ebc0314e0a35fbf80b00208	d__Bacteria; p__Firmicutes; c__Clostridia; o__Lachnospirales; f__Lachnospiraceae	0.999997111
9c9ef5ee71f9d754daffe0a87cbef811	d__Bacteria; p__Firmicutes; c__Clostridia; o__Lachnospirales; f__Lachnospiraceae; g__Lachnospiraceae_NK4B4_group; s__uncultured_bacterium	0.99674809
9c5e9a1bce4cb67b35f8d260c028dd5f	d__Bacteria; p__Firmicutes; c__Clostridia; o__Christensenellales; f__Christensenellaceae; g__Christensenellaceae_R-7_group	0.98043464
e8421b08ed27184dcf15b77d5a0c6170	d__Bacteria; p__Firmicutes; c__Bacilli; o__Bacillales; f__Bacillaceae; g__Amphibacillus	0.921763709
5ea0897f2ca238c30290e8c14d4ddf9a	d__Bacteria; p__Actinobacteriota; c__Actinobacteria; o__Corynebacteriales; f__Corynebacteriaceae; g__Corynebacterium; s__Corynebacterium_sp.	0.832917472
ea431941c64c9330ef5e39749088a779	d__Bacteria; p__Planctomycetota; c__Planctomycetes; o__Pirellulales; f__Pirellulaceae	1
6d44544ed9b81944c68b1c136ba25be3	d__Bacteria; p__Proteobacteria; c__Alphaproteobacteria; o__Rhodobacterales; f__Rhodobacteraceae	0.999954072
f7a4a325fc09b7020f440a4e1e3441d7	d__Bacteria; p__Actinobacteriota; c__Actinobacteria; o__Actinomycetales; f__Actinomycetaceae; g__Actinomyces; s__Gleimia_europaea	0.742748181
73374b53b0c959386539669035691635	d__Bacteria; p__Bacteroidota; c__Bacteroidia; o__Bacteroidales; f__Rikenellaceae; g__Alistipes; s__uncultured_bacterium	0.992249707
90649d355036ac5e000bdcb2f4637f7e	d__Bacteria; p__Bacteroidota; c__Bacteroidia; o__Bacteroidales; f__Bacteroidaceae; g__Bacteroides; s__uncultured_Bacteroides	0.977545326
56812edd3d5e4ca5f1cd38ee28ae8999	d__Bacteria; p__Firmicutes; c__Clostridia; o__Oscillospirales; f__UCG-010; g__UCG-010	0.999999965
5d3ce929e1e20c0af46d70bc9b483a9e	d__Bacteria; p__Chloroflexi; c__KD4-96; o__KD4-96; f__KD4-96; g__KD4-96; s__uncultured_bacterium	0.996377671
6419cb42bbd2c43623f21ed66da10c61	d__Bacteria; p__Actinobacteriota; c__Coriobacteriia; o__Coriobacteriales; f__Atopobiaceae; g__Olsenella	0.994995116
8495ba6ecec8d12dae432a82cc654769	d__Bacteria; p__Actinobacteriota; c__Actinobacteria; o__Corynebacteriales; f__Dietziaceae; g__Dietzia	0.999794414
093ac1c0d8c504d8c5aab316b219a622	d__Bacteria; p__Firmicutes; c__Clostridia; o__Oscillospirales; f__Oscillospiraceae; g__UCG-002	0.999946157
007447a14d31891e1eb9c7e4022e462f	d__Bacteria; p__Firmicutes; c__Clostridia; o__Peptostreptococcales-Tissierellales; f__Peptostreptococcales-Tissierellales; g__Helcococcus; s__uncultured_bacterium	0.999828296
8ff5c312c9e28238772221b26c1bd791	d__Bacteria; p__Firmicutes; c__Clostridia; o__Oscillospirales; f__Oscillospiraceae	0.999999073
9926ee41cb822e523e982437a70281d2	d__Bacteria; p__Firmicutes; c__Bacilli; o__Lactobacillales; f__Streptococcaceae; g__Streptococcus	0.999998084
9bad2b03abe3505367d258d65406491c	d__Bacteria; p__Bacteroidota; c__Bacteroidia; o__Bacteroidales; f__Prevotellaceae; g__Prevotella; s__uncultured_bacterium	0.87372865
6d9f71cff78d27c39648f153a0dc1fed	d__Bacteria; p__Bacteroidota; c__Bacteroidia; o__Bacteroidales; f__Prevotellaceae; g__Alloprevotella; s__uncultured_Bacteroidales	0.950308738
b793e5d65c120d1e747319a903c92b93	d__Bacteria; p__Patescibacteria; c__Saccharimonadia; o__Saccharimonadales; f__Saccharimonadaceae; g__TM7a; s__uncultured_Candidatus	0.962207646
6727e76f66838239c68adcc2dc4e2c22	d__Bacteria; p__Bacteroidota; c__Bacteroidia; o__Flavobacteriales; f__Flavobacteriaceae; g__Flavobacterium	0.999996571
c9570777e6b1f49ab8f4654ea9b66848	d__Bacteria; p__Firmicutes; c__Clostridia; o__Clostridia_UCG-014; f__Clostridia_UCG-014; g__Clostridia_UCG-014; s__unidentified	0.750060221
625305f2606f4b51ae832a2a1ec34c06	d__Bacteria; p__Firmicutes; c__Clostridia; o__Peptostreptococcales-Tissierellales; f__Peptostreptococcales-Tissierellales; g__Peptoniphilus; s__Peptoniphilus_obesi	0.999939251
74fccebb71d94b6a02dedbf8fefa1cba	d__Bacteria; p__Firmicutes; c__Clostridia	0.998076068
9f68e6aad35ab42586377a992b1dbd66	d__Bacteria; p__Actinobacteriota; c__Actinobacteria; o__Micrococcales; f__Micrococcaceae; g__Kocuria; s__Kocuria_marina	0.819669287
d7d0af8eae64c410dbd7d1a8579aed78	d__Bacteria; p__Bacteroidota; c__Bacteroidia; o__Flavobacteriales; f__Flavobacteriaceae; g__Flavobacterium; s__uncultured_bacterium	0.960090374
ccd772accff644099bb0834813168ef5	d__Bacteria; p__Firmicutes; c__Clostridia; o__Oscillospirales; f__UCG-010; g__UCG-010; s__uncultured_bacterium	0.802929949
d36a18a08988e298edc0b07c791b2ebd	d__Bacteria; p__Firmicutes; c__Clostridia; o__Clostridiales; f__Clostridiaceae; g__Proteiniclasticum; s__uncultured_bacterium	0.999409019
3accbcac7cb7dbf62cae1d1170d8b641	d__Bacteria; p__Firmicutes; c__Clostridia; o__Oscillospirales; f__UCG-010; g__UCG-010	0.999999966
6d27a1a615a1a245f2efb0231b680e03	d__Bacteria; p__Patescibacteria; c__Saccharimonadia; o__Saccharimonadales; f__Saccharimonadaceae; g__TM7a; s__uncultured_bacterium	0.998671774
d8a5f11b60a88754d4960e4f06368af2	d__Bacteria; p__Chloroflexi; c__Chloroflexia; o__Thermomicrobiales; f__JG30-KF-CM45; g__JG30-KF-CM45; s__uncultured_bacterium	0.99562486
e10e6c467dd9d8564ea2bb02d1458bef	d__Bacteria; p__Firmicutes; c__Bacilli; o__Bacillales; f__Planococcaceae	0.997228928
6d06ca7a0259db201fbd76362497683f	d__Bacteria; p__Firmicutes; c__Clostridia; o__Lachnospirales; f__Lachnospiraceae; g__Lachnospiraceae_AC2044_group; s__uncultured_bacterium	0.718600805
d1c8c097ff44af565754b9b6a737c129	d__Bacteria; p__Firmicutes; c__Negativicutes; o__Veillonellales-Selenomonadales; f__Selenomonadaceae; g__Selenomonas; s__Selenomonas_ruminantium	0.990955575
1481af6123e5515e109e2e7982ff93ef	d__Bacteria; p__Firmicutes; c__Clostridia; o__Peptostreptococcales-Tissierellales; f__Anaerovoracaceae; g__uncultured; s__uncultured_bacterium	0.745578177
9d5ea5797d6dc1307a7a790faca85784	d__Bacteria; p__Desulfobacterota; c__Desulfovibrionia; o__Desulfovibrionales; f__Desulfovibrionaceae; g__Mailhella; s__uncultured_bacterium	0.999999772
14c76424285dbed351a5985945cdaf2e	d__Bacteria; p__Firmicutes; c__Bacilli; o__RF39; f__RF39; g__RF39; s__uncultured_rumen	0.962772463
5772f93084fd05f12971c1c49ba6ff19	d__Bacteria; p__Bacteroidota; c__Bacteroidia; o__Bacteroidales; f__Porphyromonadaceae; g__Porphyromonas	0.758790296
7911816f5e81f650f769aba0d5c708cb	d__Bacteria; p__Cyanobacteria; c__Cyanobacteriia; o__Chloroplast; f__Chloroplast; g__Chloroplast	1
728a8e62ce6efdf75dbdc5b449282de2	d__Bacteria; p__Planctomycetota; c__Planctomycetes; o__Pirellulales; f__Pirellulaceae; g__Rhodopirellula; s__Rhodopirellula_sp.	0.803952117
ac93d619fad0fd1480790cad6464a6a7	d__Bacteria; p__Bacteroidota; c__Bacteroidia; o__Bacteroidales; f__Prevotellaceae; g__Prevotella	0.999981636
bd3257c0d0c0f912012405fde123a4c0	d__Bacteria; p__Proteobacteria; c__Alphaproteobacteria; o__Rhodobacterales; f__Rhodobacteraceae	0.999961341
78bd73b119bfb0bb5362008afde0ab43	d__Bacteria; p__Proteobacteria; c__Gammaproteobacteria; o__Alteromonadales; f__Idiomarinaceae; g__Aliidiomarina	0.999999354
cabd432c95c499494e5f394d91bf1645	d__Bacteria; p__Bacteroidota; c__Bacteroidia; o__Flavobacteriales; f__Weeksellaceae; g__Bergeyella	0.778354619
425d1864a4ec63088cedecdc7ac34aec	d__Bacteria; p__Bacteroidota; c__Bacteroidia; o__Bacteroidales; f__Rikenellaceae; g__dgA-11_gut_group; s__uncultured_bacterium	0.999999975
9af0deeb1340851a35b05e2d65adbd88	d__Bacteria; p__Chloroflexi; c__Chloroflexia; o__Thermomicrobiales; f__JG30-KF-CM45; g__JG30-KF-CM45; s__metagenome	0.963327399
2380768d8d3c4fc10e775627034f0b45	d__Bacteria; p__Acidobacteriota; c__Vicinamibacteria; o__Vicinamibacterales; f__uncultured; g__uncultured	0.999995965
b9036fe313cc847af4a7a9d5da8316bd	d__Bacteria; p__Firmicutes; c__Bacilli; o__Lactobacillales; f__Lactobacillaceae; g__Pediococcus	0.998965711
a5040c648300a717adaff9ff68ac9536	d__Bacteria; p__Proteobacteria; c__Gammaproteobacteria; o__Cardiobacteriales; f__Cardiobacteriaceae; g__Suttonella; s__Suttonella_ornithocola	0.94317965
9904009a0e14e24b0a6e25eeeeff3e95	d__Bacteria; p__Firmicutes; c__Clostridia; o__Oscillospirales; f__Oscillospiraceae; g__Colidextribacter	0.865692021
9e701e82d552ee66d9007fa3883b6560	d__Bacteria; p__Cyanobacteria; c__Cyanobacteriia; o__Chloroplast; f__Chloroplast; g__Chloroplast	1
19377d74c379ce2f363db70d72495823	d__Bacteria; p__Firmicutes; c__Clostridia; o__Lachnospirales; f__Lachnospiraceae; g__Acetitomaculum	0.99765534
3d0b8b98e55e92bc05cde313944f73a5	d__Bacteria; p__Firmicutes; c__Bacilli; o__Lactobacillales; f__Carnobacteriaceae; g__Alkalibacterium	0.90744981
505f3b5a031229bf03f63f6f870ef6a3	d__Bacteria; p__Proteobacteria; c__Alphaproteobacteria; o__Rhodobacterales; f__Rhodobacteraceae	0.999513278
3ad79b94f2d92c771d77f49e60252ec6	d__Bacteria; p__Proteobacteria; c__Gammaproteobacteria; o__Pseudomonadales; f__Pseudomonadaceae; g__Thiopseudomonas; s__uncultured_prokaryote	0.952506926
f75e578d0be4f745dd9903d34c49de2f	d__Bacteria; p__Firmicutes; c__Clostridia; o__Lachnospirales; f__Lachnospiraceae; g__Moryella; s__uncultured_rumen	0.999794578
3289a6ef2902a2ae1ed447f26563a9ab	d__Bacteria; p__Firmicutes; c__Bacilli; o__Acholeplasmatales; f__Acholeplasmataceae; g__Acholeplasma; s__uncultured_prokaryote	0.999425223
937c61fd55fa333a32e5e5eaef52d212	d__Bacteria; p__Bacteroidota; c__Bacteroidia; o__Flavobacteriales; f__Crocinitomicaceae; g__Brumimicrobium; s__uncultured_compost	0.999999425
658c6a419e9bd9f7eac1857a9903d86a	d__Bacteria; p__Firmicutes; c__Clostridia; o__Peptostreptococcales-Tissierellales; f__Peptostreptococcaceae; g__Acetoanaerobium	0.935680436
140837f208f6125a9a6efe90cdfb33f1	d__Bacteria; p__Cyanobacteria; c__Cyanobacteriia; o__Chloroplast; f__Chloroplast; g__Chloroplast	1
2fb714176f44dd1f567989358f0fda8d	d__Bacteria; p__Patescibacteria; c__Saccharimonadia; o__Saccharimonadales; f__Saccharimonadaceae; g__Candidatus_Saccharimonas; s__uncultured_rumen	0.911205615
6a5f7d4107a2d5770db1330f5be211da	d__Bacteria; p__Firmicutes; c__Clostridia; o__Oscillospirales; f__Oscillospiraceae; g__UCG-005; s__uncultured_Ruminococcaceae	0.897202397
f8abb41472d256a15d94411797dd58e1	d__Bacteria; p__Firmicutes; c__Clostridia; o__Oscillospirales; f__UCG-010; g__UCG-010; s__uncultured_bacterium	0.885014188
7936fd9cd92a395c5a25607dc2268fad	d__Bacteria; p__Firmicutes; c__Clostridia; o__Oscillospirales; f__Butyricicoccaceae; g__UCG-009; s__uncultured_bacterium	0.999942306
df021442580944f4b756401851cd18a7	d__Bacteria; p__Firmicutes; c__Clostridia; o__Oscillospirales; f__UCG-010; g__UCG-010; s__uncultured_bacterium	0.891928336
26915c3209ae35ef27dd02617e8d7d91	d__Bacteria; p__Proteobacteria; c__Alphaproteobacteria; o__Sphingomonadales; f__Sphingomonadaceae; g__Sphingorhabdus; s__Sphingomonas_sp.	0.757731188
889f1bc31887efea2354ba099342a203	d__Bacteria; p__Actinobacteriota; c__Actinobacteria; o__Streptomycetales; f__Streptomycetaceae; g__Streptomyces	0.99994653
e3c928969afd4807f22f842c3b4a1a33	d__Bacteria; p__Proteobacteria; c__Gammaproteobacteria; o__Oceanospirillales; f__Saccharospirillaceae; g__Oceanobacter; s__uncultured_bacterium	0.999997845
bb3ef3a5cbd8bc6dbf43f8589804497b	d__Bacteria; p__Actinobacteriota; c__Acidimicrobiia; o__Microtrichales; f__Iamiaceae; g__Iamia; s__metagenome	0.858444162
395c21f4c5fa51be1d56f7dcb4b85f3a	d__Bacteria; p__Actinobacteriota; c__Actinobacteria; o__Frankiales; f__Nakamurellaceae; g__Nakamurella	0.999937403
098f9d04fb26019f4d722d4e2610ce25	d__Bacteria; p__Firmicutes; c__Clostridia; o__Peptostreptococcales-Tissierellales; f__Peptostreptococcales-Tissierellales; g__Peptoniphilus	1
0a743ce5221350e835f086dc7803c5ab	d__Bacteria; p__Firmicutes; c__Clostridia; o__Clostridia_UCG-014; f__Clostridia_UCG-014; g__Clostridia_UCG-014	0.999999996
3e623bc1e1d63ab45ed06225d4e19d37	d__Bacteria; p__Firmicutes; c__Clostridia	0.999896477
871e51c5b150e0e299263b691854a8e7	d__Bacteria; p__Firmicutes; c__Clostridia; o__Peptostreptococcales-Tissierellales; f__Peptostreptococcales-Tissierellales; g__Guggenheimella; s__uncultured_Clostridiales	0.999949237
60ec948f10357a35aab9179569d242ab	d__Bacteria; p__Firmicutes; c__Clostridia; o__Lachnospirales; f__Lachnospiraceae	0.999993602
d3b908590e546d58efde86a3fbe45a04	d__Bacteria; p__Proteobacteria; c__Gammaproteobacteria; o__Pasteurellales; f__Pasteurellaceae; g__Mannheimia	0.747409939
429adc7411b2da7a48ef993e84046fee	d__Bacteria; p__Actinobacteriota; c__Actinobacteria; o__Micrococcales; f__Micrococcaceae	0.999996184
df10a151cc3986c5d87adde5ab0e42a9	d__Bacteria; p__Firmicutes; c__Clostridia; o__Christensenellales; f__Christensenellaceae; g__Christensenellaceae_R-7_group	0.966371802
c4b8c8c5e7d120199b15f2b80cca97cd	d__Bacteria; p__Firmicutes; c__Clostridia; o__Oscillospirales; f__UCG-010; g__UCG-010	0.999999986
454e096dde75c5c1e051fed08302e1ba	d__Bacteria; p__Firmicutes; c__Clostridia; o__Eubacteriales; f__Garciellaceae; g__Irregularibacter; s__uncultured_bacterium	0.999999724
946d93d45e818c67f487b0d33528d622	d__Bacteria	0.999999455
db26dea3556ceda353f6bad5f0b464ea	d__Archaea; p__Euryarchaeota; c__Methanobacteria; o__Methanobacteriales; f__Methanobacteriaceae; g__Methanobrevibacter	0.999604165
76ffbf350ecf4aa249c18d4e2b96437b	d__Bacteria; p__Bacteroidota; c__Bacteroidia; o__Bacteroidales; f__Rikenellaceae; g__Rikenellaceae_RC9_gut_group	0.999999935
9bcb739771933c7963784424151c9e9f	d__Bacteria; p__Actinobacteriota; c__Actinobacteria; o__Micrococcales; f__Intrasporangiaceae	0.943434744
6e7137e3e7bd122bd7a8a74ec3ad7aa8	d__Bacteria; p__Firmicutes; c__Syntrophomonadia; o__Syntrophomonadales; f__Syntrophomonadaceae; g__Pelospora	0.739967571
b0b02208acee39d464768d347047b92e	d__Bacteria; p__Firmicutes; c__Clostridia; o__Peptostreptococcales-Tissierellales; f__Peptostreptococcales-Tissierellales; g__Helcococcus; s__uncultured_bacterium	0.99999915
a395aacedf6ff52b5c050f6b58bc34a7	d__Bacteria; p__Firmicutes; c__Clostridia; o__Oscillospirales; f__[Eubacterium]_coprostanoligenes_group; g__[Eubacterium]_coprostanoligenes_group; s__uncultured_bacterium	0.70510007
2669defe60ccd793809e8346f605989b	d__Bacteria; p__Firmicutes; c__Clostridia; o__Oscillospirales; f__UCG-010; g__UCG-010	0.999999958
e31fab26be11bb9091f857ba622b4112	d__Bacteria; p__Bacteroidota; c__Bacteroidia; o__Bacteroidales; f__Rikenellaceae; g__Rikenellaceae_RC9_gut_group	0.999999932
411d621ade214c5a65d436f201e91a8d	d__Bacteria; p__Firmicutes; c__Clostridia; o__Oscillospirales; f__UCG-010; g__UCG-010; s__uncultured_bacterium	0.825765984
041e0c7640a0e49ebe579bee1620bed9	d__Bacteria; p__Actinobacteriota; c__Actinobacteria; o__Corynebacteriales; f__Mycobacteriaceae; g__Mycobacterium	0.999996779
29992ff9fc710185dfd2913b6c966709	d__Bacteria; p__Actinobacteriota; c__Actinobacteria; o__Micrococcales; f__Micrococcaceae; g__Arthrobacter	0.761177745
433a5e1542ece11c7eb9b5806c9974bd	d__Bacteria; p__Proteobacteria; c__Alphaproteobacteria; o__Rhodobacterales; f__Rhodobacteraceae; g__Roseovarius	0.995543631
99deb3c5ecb022ec05609ebd1112a557	d__Bacteria; p__Bacteroidota; c__Bacteroidia; o__Bacteroidales; f__Bacteroidaceae; g__Bacteroides; s__Bacteroides_vulgatus	0.937591561
512c47654ad41ca0b7948113a0d74804	d__Bacteria; p__Firmicutes; c__Clostridia; o__Peptostreptococcales-Tissierellales; f__Anaerovoracaceae; g__[Eubacterium]_brachy_group; s__uncultured_bacterium	0.997377878
741307a83320268f8d8d40c90528c97b	d__Bacteria; p__Firmicutes; c__Clostridia; o__Oscillospirales; f__Ruminococcaceae; g__Ruminococcus	0.999955161
889b3824f9f3709fc805ea887f859e90	d__Bacteria; p__Proteobacteria; c__Gammaproteobacteria; o__Pseudomonadales; f__Moraxellaceae; g__Acinetobacter	0.999998961
addf0d2d318f1633c1be18d591d5b481	d__Bacteria; p__Firmicutes; c__Clostridia; o__Oscillospirales; f__Oscillospiraceae; g__Oscillibacter	0.890054096
b38de8a8c802a4845cc9e30cba6615f5	d__Bacteria; p__Firmicutes; c__Clostridia; o__Oscillospirales; f__Oscillospiraceae; g__NK4A214_group	0.999881475
778f7f968b67128ff829bfff331b3b38	d__Bacteria; p__Firmicutes; c__Clostridia; o__Clostridia_UCG-014; f__Clostridia_UCG-014; g__Clostridia_UCG-014	1
552794512326de79f057a75c6730da4c	d__Bacteria; p__Firmicutes; c__Clostridia; o__Christensenellales; f__Christensenellaceae; g__Christensenellaceae_R-7_group	0.975894505
74c8da64554a48cb2e22afdd4a2a67b6	d__Bacteria; p__Firmicutes; c__Clostridia; o__Oscillospirales; f__Ruminococcaceae; g__Ruminococcus; s__Ruminococcus_flavefaciens	0.946541659
9f02bf8cbae140b9aecd7678ee71f04f	d__Bacteria; p__Synergistota; c__Synergistia; o__Synergistales; f__Synergistaceae; g__Fretibacterium; s__uncultured_bacterium	0.990348714
8c46ebd0a248fe82636f79086d5499fd	d__Bacteria; p__Bacteroidota; c__Bacteroidia; o__Sphingobacteriales; f__Sphingobacteriaceae; g__Pedobacter	0.886787378
c08256ec9efb3120d74b74a79e0e6f05	d__Bacteria; p__Firmicutes; c__Bacilli; o__Bacillales; f__Planococcaceae	0.985119473
557b1441e9e8d8a6b0ab8ffc24956170	d__Bacteria; p__Firmicutes; c__Clostridia; o__Oscillospirales; f__Ruminococcaceae; g__Ruminococcus; s__uncultured_Clostridiaceae	0.96703485
8fb9bd031fb2013e8485b620cc880db8	d__Bacteria; p__Desulfobacterota; c__Desulfovibrionia; o__Desulfovibrionales; f__Desulfovibrionaceae; g__Mailhella; s__uncultured_bacterium	0.999998893
49c8d5c7443330a4b20f50fae4a0b88d	d__Bacteria; p__Firmicutes; c__Bacilli; o__Erysipelotrichales; f__Erysipelotrichaceae; g__Erysipelotrichaceae_UCG-009; s__uncultured_rumen	0.95504659
f12adc0ddcc28bb7de7d350dba029d33	d__Bacteria; p__Firmicutes; c__Bacilli; o__Bacillales; f__Planococcaceae; g__Solibacillus	0.835233249
12dd65b59b305a7d923198910f626718	d__Bacteria; p__Firmicutes; c__Clostridia; o__Lachnospirales; f__Lachnospiraceae; g__Acetitomaculum; s__uncultured_rumen	0.936173428
2bece401405f1792df34008de663fcfc	d__Bacteria; p__Firmicutes; c__Clostridia; o__Lachnospirales; f__Lachnospiraceae; g__Lachnospiraceae_NC2004_group	0.974753361
6342eadeb5e20e3464af3041c63886b1	d__Bacteria; p__Firmicutes; c__Clostridia; o__Christensenellales; f__Christensenellaceae; g__Christensenellaceae_R-7_group	0.989239767
f3c01acaf5bba96b1f7f33c053c8ed8b	d__Bacteria; p__Firmicutes; c__Bacilli; o__Staphylococcales; f__Staphylococcaceae; g__Macrococcus; s__uncultured_bacterium	0.705502332
41601343e5fada6be4ebd4bcd85871ec	d__Bacteria; p__Actinobacteriota; c__Actinobacteria; o__Corynebacteriales; f__Mycobacteriaceae; g__Mycobacterium	0.999996727
eb125346b1b555701f82c5a63a37e2b8	d__Bacteria; p__Bacteroidota; c__Bacteroidia; o__Bacteroidales; f__uncultured; g__uncultured; s__uncultured_Bacteroidales	0.997528976
6901638d5028b251e22dcb4d32f12e50	d__Bacteria; p__Campilobacterota; c__Campylobacteria; o__Campylobacterales; f__Campylobacteraceae; g__Campylobacter; s__Campylobacter_sputorum	0.999991832
14cf2d7273c447dd4b965bb9866401fc	d__Bacteria; p__Firmicutes; c__Clostridia; o__Lachnospirales; f__Lachnospiraceae	0.999995971
2fdfc6e122f51aeca4b5adcadaf470b1	d__Bacteria; p__Firmicutes; c__Bacilli; o__Bacillales; f__Planococcaceae	0.933461904
58e56fa029e97dc7d521ef15e1923361	d__Bacteria; p__Proteobacteria; c__Gammaproteobacteria; o__Pasteurellales; f__Pasteurellaceae; g__Bibersteinia; s__Bibersteinia_trehalosi	0.725518064
f223de50f729a729e6abc05e5563f2dd	d__Bacteria; p__Firmicutes; c__Clostridia; o__Lachnospirales; f__Lachnospiraceae; g__[Ruminococcus]_gauvreauii_group; s__uncultured_rumen	0.999993122
4657e1fb7a35c927653251dc5c978fe5	d__Bacteria; p__Firmicutes; c__Negativicutes; o__Veillonellales-Selenomonadales; f__Selenomonadaceae; g__Quinella; s__uncultured_rumen	0.992711416
adfae3b3d3297f1226edb7d1f088a5c4	d__Bacteria; p__Deinococcota; c__Deinococci; o__Deinococcales; f__Trueperaceae; g__Truepera	1
3830d721817ed74c81d69d6457ca2976	d__Bacteria; p__Firmicutes; c__Bacilli; o__Acholeplasmatales; f__Acholeplasmataceae; g__Acholeplasma; s__Acholeplasma_axanthum	0.872083903
358167b4b5eac2f0ec364524689757df	d__Bacteria; p__Actinobacteriota; c__Actinobacteria; o__Micrococcales; f__Dermatophilaceae; g__Mobilicoccus; s__Mobilicoccus_pelagius	0.879270799
c6c3ab4e828fb40d6e05967b7aac9338	d__Bacteria; p__Firmicutes; c__Clostridia; o__Lachnospirales; f__Lachnospiraceae; g__Blautia	0.986669751
e18200dc7bab5d20a69bdc5e44878855	d__Bacteria; p__Firmicutes; c__Clostridia; o__Oscillospirales; f__Ruminococcaceae; g__Incertae_Sedis; s__uncultured_bacterium	0.96177234
2bc0d2cca9c2d55fbc398436dd8ad044	d__Bacteria; p__Bacteroidota; c__Bacteroidia; o__Flavobacteriales; f__Flavobacteriaceae; g__Flavobacterium	0.999994758
931ccc3ef22f0a8c33a4cd074f907cc2	d__Bacteria; p__Actinobacteriota; c__Actinobacteria; o__Micrococcales; f__Intrasporangiaceae	0.997733367
1bb74dfee1803aa0c8a82b34fc121245	d__Bacteria; p__Actinobacteriota; c__Actinobacteria; o__Micrococcales; f__Intrasporangiaceae	0.987740888
dcee7aba59fedf958918b4a34a1ce090	d__Bacteria; p__Bacteroidota; c__Bacteroidia; o__Bacteroidales; f__Prevotellaceae; g__Alloprevotella; s__Prevotella_sp.	0.993425847
257559d21eb1c3086569c518ee3c49b2	d__Bacteria; p__Deinococcota; c__Deinococci; o__Deinococcales; f__Deinococcaceae; g__Deinococcus; s__Deinococcus_proteolyticus	0.916783609
04053166eb0c7cfd79cafd26e97d9456	d__Bacteria; p__Actinobacteriota; c__Actinobacteria; o__Streptosporangiales; f__Nocardiopsaceae; g__Nocardiopsis; s__uncultured_bacterium	0.893743228
f4a240a6dc73952dfdba5023d558754b	d__Bacteria; p__Firmicutes; c__Clostridia; o__Lachnospirales; f__Lachnospiraceae	0.999996055
c23f3de286030fc5cbcb322115939e8d	d__Bacteria; p__Firmicutes; c__Clostridia; o__Oscillospirales; f__UCG-010; g__UCG-010; s__uncultured_bacterium	0.969319275
9d47910d372abec6c5291baeba3a3d07	d__Bacteria; p__Firmicutes; c__Clostridia; o__Lachnospirales; f__Lachnospiraceae	0.999993855
09e733afb9ff9d0d4325dcc7ddfdbff8	d__Bacteria; p__Firmicutes; c__Clostridia; o__Oscillospirales; f__Oscillospiraceae; g__UCG-005; s__uncultured_bacterium	0.872659629
c39e15de7f8295ecfed0969cd53b2126	d__Bacteria; p__Chloroflexi; c__KD4-96; o__KD4-96; f__KD4-96; g__KD4-96	1
330e36bf5f9698c660900d8fb27dd97e	d__Bacteria; p__Actinobacteriota; c__Actinobacteria; o__Micrococcales; f__Microbacteriaceae; g__Leucobacter	0.822922723
a4b46d95622fe2cc03f23eb8cc9455ac	d__Bacteria; p__Firmicutes; c__Clostridia; o__Oscillospirales; f__Oscillospiraceae; g__Flavonifractor; s__uncultured_bacterium	0.759494455
a220bd74326c590089d72bc59b68b998	d__Bacteria; p__Firmicutes; c__Clostridia; o__Monoglobales; f__Monoglobaceae; g__Monoglobus	0.963452934
8c6c5c350d0281fb37396836bfd4501d	d__Bacteria; p__Actinobacteriota; c__Actinobacteria; o__Micrococcales; f__Micrococcaceae; g__Yaniella; s__uncultured_bacterium	0.87123761
2888d2fc25a0ead6e311e5c4badf583f	d__Bacteria; p__Spirochaetota; c__Spirochaetia; o__Spirochaetales; f__Spirochaetaceae; g__Treponema; s__uncultured_bacterium	0.950182139
[truncated: 27,627 more rows]
